# Supplementary material for: Sensitivity of the global carbonate weathering carbon-sink flux to climate and land-use changes
Source: Nat Commun. 2019 Dec 17;10:5749. doi: 10.1038/s41467-019-13772-4 (PMC6917807; doi:10.1038/s41467-019-13772-4)
Supplement: Supplementary file 2 — source data [file 41467_2019_13772_MOESM2_ESM.xlsx]

## Sheet: Fig.1
year	CCSF-RCP4.5	CCSF-RCP8.5	CCSF-Historical	DIC-RCP4.5	DIC-RCP8.5	DIC-Historical	Runoff-RCP4.5	Runoff-RCP8.5	Runoff-Historical
1950			4.0156			2.8262			191.326
1951			3.5957			2.8583			174.708
1952			4.0649			2.8767			195.396
1953			4.2547			2.8114			199.325
1954			4.1698			2.8035			196.75
1955			3.9611			2.8117			186.485
1956			3.8642			2.8494			183.612
1957			4.8846			2.9204			222.93
1958			4.4102			2.8828			207.837
1959			4.4472			2.8782			205.434
1960			3.681			2.8887			178.045
1961			4.4831			2.9341			213.044
1962			4.1592			2.807			196.519
1963			4.1681			2.819			196.78
1964			4.4364			2.8632			205.194
1965			3.5454			2.8446			170.792
1966			4.3295			2.8774			204.286
1967			4.0915			2.7997			191.61
1968			4.1682			2.8297			197.418
1969			4.0937			2.8972			193.319
1970			3.5056			2.7958			168.125
1971			3.9196			2.8651			186.391
1972			3.8404			2.8759			182.666
1973			4.1498			2.864			197.87
1974			4.3366			2.8073			202.965
1975			4.2306			2.8016			198.504
1976			3.7289			2.8501			178.659
1977			3.9327			2.8675			188.568
1978			4.115			2.8252			193.783
1979			4.2661			2.8584			199.573
1980			4.8875			2.9102			228.393
1981			4.1192			2.8467			193.257
1982			3.6545			2.8295			174.551
1983			3.5955			2.8899			174.854
1984			4.1725			2.857			200.057
1985			4.2123			2.8213			197.005
1986			3.7147			2.8312			177.932
1987			3.6467			2.8492			176.987
1988			4.5832			2.8661			215.366
1989			4.5631			2.8079			211.382
1990			4.4068			2.8591			206.521
1991			3.2365			2.8371			161.152
1992			4.5381			2.9139			213.373
1993			4.5529			2.8407			213.841
1994			4.3025			2.8289			202.119
1995			3.836			2.8859			183.811
1996			4.0808			2.8955			195.428
1997			4.1382			2.8649			196.481
1998			4.526			2.8875			212.445
1999			4.413			2.8436			207.383
2000			3.7175			2.8396			179.489
2001			4.6415			2.9591			216.744
2002			4.263			2.9307			204.29
2003			4.9209			2.8611			226.541
2004			4.7396			2.8705			217.833
2005			3.9604			2.8517			188.555
2006	3.8244	3.7305	3.7305	2.8999	2.9249	2.9249	184.295	182.479	182.479
2007	4.6339	4.8882		2.8624	2.9504		218.937	231.923
2008	4.2658	4.3116		2.8854	2.8612		203.736	206.025
2009	3.9644	3.8306		2.8796	2.865		189.751	185.191
2010	3.9941	3.9534		2.8877	2.8872		191.55	191.55
2011	3.8901	3.8413		2.8754	2.8745		187.19	186.91
2012	4.1253	4.0331		2.8626	2.8507		196.344	193.686
2013	4.0987	3.833		2.8608	2.8429		194.546	184.247
2014	4.2977	3.5193		2.902	2.8821		205.675	173.185
2015	4.1269	4.5145		2.8815	2.8691		196.858	215.837
2016	3.9805	4.3428		2.8779	2.871		192.598	208.461
2017	3.9876	3.9607		2.9019	2.8659		194.25	190.142
2018	4.3338	4.4195		2.8731	2.8629		207.499	211.46
2019	3.6589	4.0631		2.8347	2.8374		178.012	194.347
2020	3.9381	4.0027		2.8294	2.8664		190.651	192.474
2021	4.4536	4.0927		2.9223	2.8977		212.48	197.142
2022	4.6048	4.1397		2.9043	2.8844		215.948	200.244
2023	4.1225	4.4072		2.904	2.8881		198.078	209.689
2024	4.0888	4.1957		2.9047	2.9021		198.516	200.533
2025	3.8134	3.8688		2.8874	2.8722		185.645	187.939
2026	4.5784	5.1704		2.853	2.89		216.719	243.914
2027	4.0353	4.3327		2.8442	2.8437		191.676	206.607
2028	3.9026	3.791		2.8405	2.8541		188.144	186.332
2029	4.4609	4.2994		2.8973	2.9254		212.395	206.571
2030	3.8396	4.3486		2.8658	2.8159		186.564	207.459
2031	4.0745	4.0006		2.8893	2.8426		197.098	192.971
2032	3.9725	4.4062		2.8198	2.8742		190.536	211.98
2033	4.364	4.1926		2.8747	2.8438		207.426	203.085
2034	4.4136	4.2887		2.8903	2.8526		209.853	206.094
2035	3.9045	3.7683		2.8578	2.9053		189.775	184.535
2036	3.83	4.9075		2.9279	2.9087		188.379	232.446
2037	4.0085	4.5026		2.9081	2.8357		193.795	215.725
2038	4.1932	4.2856		2.8934	2.9045		202.012	207.218
2039	4.3901	5.2264		2.8369	2.9286		209.274	249.186
2040	3.9627	4.4875		2.8687	2.8398		192.126	214.48
2041	3.8719	4.4966		2.8833	2.8927		189.08	216.207
2042	5.0047	4.3597		2.9455	2.9068		236.2	211.083
2043	4.538	4.1195		2.8572	2.8971		215.901	200.738
2044	4.0448	4.0437		2.8872	2.9047		195.154	198.066
2045	4.3628	4.0274		2.9098	2.8942		208.325	197.502
2046	4.5521	4.6069		2.8793	2.891		217.188	221.388
2047	4.5857	4.3851		2.9204	2.913		218.368	212.463
2048	4.1968	4.4408		2.9124	2.8973		201.341	214.526
2049	4.6991	4.3086		2.9531	2.8638		223.88	205.627
2050	4.3482	4.1587		2.8571	2.9175		208.538	202.039
2051	4.3091	5.1077		2.9068	2.9578		208.473	244.519
2052	3.8154	4.3928		2.8807	2.855		185.59	212.427
2053	4.7807	3.8753		2.9319	2.8498		228.337	190.65
2054	4.6569	4.0294		2.8455	2.8751		218.533	196.794
2055	4.251	5.0221		2.8994	2.8269		204.593	238.343
2056	4.2656	4.8039		2.9065	2.9079		203.402	231.262
2057	5.2202	4.6032		2.9265	2.9174		246.02	222.854
2058	4.3104	4.3726		2.8578	2.9086		206.772	213.119
2059	4.3037	4.748		2.8609	2.8492		207.672	228.005
2060	4.1992	4.7615		2.8719	2.8688		202.711	229.519
2061	4.2692	4.4693		2.8951	2.8252		205.165	213.658
2062	4.1435	4.3318		2.8927	2.8761		201.685	208.468
2063	4.1051	4.3114		2.8513	2.9114		197.084	209.491
2064	4.0123	4.7916		2.86	2.8719		193.863	233.744
2065	3.8941	4.6988		2.828	2.8854		187.263	225.385
2066	4.5552	3.7942		2.943	2.873		219.446	188.471
2067	4.2513	4.5366		2.899	2.8662		205.754	219.407
2068	4.3988	4.1136		2.9037	2.8809		209.846	202.532
2069	3.9355	3.9322		2.8877	2.8805		190.261	191.581
2070	4.7294	5.4187		2.956	2.9053		225.552	259.421
2071	4.9259	4.9028		2.9123	2.8511		235.276	235.269
2072	4.0075	4.7502		2.9095	2.9024		193.667	227.386
2073	4.1757	4.1939		2.8887	2.8876		201.129	202.442
2074	4.5849	5.021		2.8646	2.8912		217.554	238.56
2075	4.1244	4.5466		2.882	2.9323		200.538	221.187
2076	4.6662	4.2324		2.9365	2.8785		220.409	207.305
2077	4.429	4.2637		2.9093	2.9258		211.663	207.589
2078	3.9832	4.3411		2.8788	2.9015		192.118	213.019
2079	3.806	4.8657		2.8737	2.8685		184.427	231.671
2080	4.4369	4.6539		2.9476	2.9308		212.753	226.422
2081	4.771	4.6386		2.9289	2.9371		227.33	226.565
2082	3.8996	4.7007		2.8691	2.8757		190.571	227.988
2083	4.1557	4.3262		2.8869	2.8755		200.796	213.849
2084	4.4549	4.3478		2.8947	2.9114		212.667	212.343
2085	4.2953	4.3604		2.9406	2.9342		208.863	210.881
2086	4.9377	4.4532		2.9098	2.8879		235.873	216.378
2087	4.8607	4.9645		2.8398	2.9596		228.803	238.389
2088	4.1164	4.816		2.9096	2.9969		199.978	235.212
2089	4.9057	4.818		2.9467	2.9414		232.862	231.203
2090	4.7129	4.7468		2.8784	2.9398		223.979	228.77
2091	4.099	5.094		2.9438	2.9327		198.294	246.467
2092	5.0885	4.4498		2.9524	2.8833		244.529	216.185
2093	4.8151	5.2784		2.8724	2.929		226.132	249.965
2094	4.0977	4.7643		2.906	2.9046		197.544	230.541
2095	3.7815	4.3654		2.9003	2.8964		186.129	211.711
2096	4.6347	4.6402		2.8891	2.9332		221.658	223.52
2097	5.1502	4.1155		2.8747	2.9071		238.374	200.833
2098	4.4619	5.1682		2.8899	2.9503		216.62	247.978
2099	4.3916	4.4104		2.899	2.9151		210.46	212.675
2100	4.0425	5.0157		2.8606	2.9689		193.758	239.718

## Sheet: Fig.3
Lai	Runoff-Historical	Runoff-RCP4.5	Runoff-8.5	DIC-Historical	DIC-RCP4.5	DIC-RCP8.5	CCSF-Historical	CCSF-RCP4.5	CCSF-RCP8.5	pCO2-Historical	pCO2RCP4.5	pCO2RCP8.5
-52.0094	0	0	0	-0.0007982	3.69e-05	0.0005155	-0.00387	-0.0001973	-0.0002866	-1.24321	1.1748	4.96094
-51.7594	0.2052	0.16874	0.06914	0.000644533	0.000767567	0.0009443	0.0069	0.0045	0.00187	3.8896	3.98177	6.41276
-51.5094	0.42944	0.18807	-0.01569	0.000785667	0.000818067	0.0006784	0.00881	0.00419	0.0002804	4.29698	3.88477	5.10547
-51.2594	0.22205	0.172	0.01223	0.00083805	0.00115	0.00081255	0.00844	0.00549	0.0006126	4.30837	4.81836	5.33984
-50.2594	1.39795	0.96143	3.01172	-0.00089075	0.00104	0.00198	0.04047	0.03343	0.10025	-4.12374	14.0469	31.9375
-43.5094	1.68359	1.00196	0.46362	0.00444	0.00176	-0.00026245	0.1008	0.05743	0.02055	30.7204	16.2344	7.96679
-43.2594	0	0	0	0.00387	0.0008702	-0.0013	0.05634	0.03769	0.01403	39.21	14.6406	3.25781
-43.0094	1.78385	1.08887	0.23242	0.00395	0.000740033	-0.00182	0.08852	0.05057	0.00696	42.7221	14.0469	-2.2308
-42.7594	1.10352	0.5485	0.04891	0.00283	0.0009648	-0.00161	0.06249	0.03297	0.00362	29.8423	13.625	-1.69011
-42.5094	0	0	0	0.00281	0.0007496	-0.00234	0.11041	0.04691	-0.02663	34.3055	15.4609	-8.07813
-42.2594	3.68945	1.4707	-1.00488	0.00276	0.0006509	-0.00259	0.12421	0.047	-0.03659	34.3712	14.4063	-10.9219
-42.0094	0	0	0	-0.0002518	-0.0002546	-0.00171	0.12524	0.09009	0.04224	9.02863	7.44531	5.14063
-41.7594	3.7373	1.65869	-0.50073	0.00032175	0.00076795	-0.00224	0.11554	0.05284	-0.01773	4.38328	13.0157	-6.34766
-41.5094	0	0	0	0.00299	0.00074625	-0.00355	0.11646	0.04218	-0.02232	33.7931	12.6953	-20.6015
-41.0094	2.44336	0.64404	0.09314	0.00157	-0.0001442	-0.00284	0.11469	0.03333	-0.02371	24.4711	5.39258	-11.2256
-40.7594	0	0	0	0.0008144	-0.0006633	-0.0021	0.2146	0.06329	-0.00147	26.9971	1.92773	0.63672
-40.5094	0	0	0	0.00226	0.00043295	-0.00149	0.08041	0.00565	-0.01392	23.0582	9.78907	0.625
-40.0094	1.35938	0.302	-0.9624	0.00055405	-0.0005436	-0.00416	0.03014	0.00212	-0.04637	8.1615	0.53711	-15.6758
-39.7594	0.31559	0.52177	-0.39592	0.00111	-0.0012	-0.0051	0.02885	0.00632	-0.01964	12.4919	-2.1439	-18.6589
-39.5094	-0.59228	-0.21777	-1.26074	-0.00166	-0.0012	-0.0046	-0.01215	-0.00422	-0.02615	-5.14015	-2.71875	-13.7422
-39.2594	-0.37573	-0.13107	-0.86743	-0.00115	-0.0009518	-0.00391	-0.00669	-0.0023	-0.01668	-2.74468	-1.7124	-10.2032
-39.0094	-0.22131	-0.08221	-0.5581	-0.0008178	-0.0007262	-0.00318	-0.0033	-0.00129	-0.00979	-1.30388	-0.95166	-6.89453
-38.7594	0.95795	0.11028	-0.64111	0.00117	-0.00025855	-0.00375	0.02636	0.0022	-0.01695	9.13989	0.78394	-12.5322
-38.5094	2.57117	0.37577	-0.67294	0.00161	3.7475e-05	-0.00285	0.07214	0.00862	-0.01777	17.2342	3.56528	-6.89991
-38.2594	1.44018	0.24265	-1.00572	0.00159	0.00024051	-0.00287	0.04915	0.00481	-0.02326	13.4583	3.68339	-7.96948
-38.0094	1.06943	0.0717	-1.38066	0.00128	5.172e-05	-0.00381	0.02465	0.00104	-0.02963	9.1057	1.88672	-13.1516
-37.7594	0.66797	0.21871	-1.29336	0.0006325	3.57e-05	-0.00371	0.0149	0.00376	-0.02732	5.18117	1.79785	-12.1891
-37.5094	0.43225	0.16343	-1.05273	0.000893183	5.14667e-05	-0.00333	0.02456	0.00183	-0.02352	9.03861	2.74333	-9.70509
-37.2594	0.57406	0.16582	-1.18669	0.000520783	9.20333e-05	-0.00357	0.01226	0.00281	-0.024	4.32915	1.92708	-11.0925
-37.0094	0.07924	0.08997	-0.96345	-0.000517029	-0.000212929	-0.00391	0.00141	0.00192	-0.02372	-2.54692	0.81111	-13.4967
-36.7594	0.60752	0.13901	-0.68067	-0.00030164	-0.0003284	-0.00456	0.00561	0.0049	-0.02084	-3.46693	0.14063	-19.6766
-36.5094	0.65979	0.2041	-0.97607	0.0008212	0.00040105	-0.0034	0.01309	0.00374	-0.01825	5.41208	3.17969	-9.53125
-36.2594	-0.67651	-0.02212	-1.22656	-0.00144	-0.0006195	-0.00418	-0.01848	-0.00115	-0.02992	-8.77006	-0.53027	-15.5625
-36.0094	0.32849	0.1532	-0.48047	0.000637775	0.000340575	-0.00153	0.00721	0.00294	-0.00922	7.73024	4.58007	-9.01954
-35.7594	-0.72591	-0.16724	-1.29492	-0.00169	-0.00168	-0.00553	-0.03172	-0.00925	-0.06035	-9.26878	-5.27735	-21.9531
-35.5094	-0.29187	-0.11879	-0.94328	0.000407833	-0.00118	-0.003	-0.00628	-0.00267	-0.02638	0.61961	-2.22611	-8.65137
-35.2594	0.69649	0.18099	-0.42321	0.00152	0.000213633	-0.00244	0.01286	0.00354	-0.00669	7.26286	2.50882	-3.7395
-35.0094	0.47526	0.07619	-0.50193	0.00113	-1.273e-05	-0.00272	0.01072	0.00176	-0.00954	6.21934	1.46503	-5.17896
-34.7594	0.18292	-0.01454	-0.64899	0.000352542	-0.000175167	-0.00292	0.00353	-0.00013485	-0.01308	2.82103	0.48454	-6.9034
-34.5094	-0.07648	-0.13182	-0.68616	-0.00072199	-0.00067287	-0.00256	-0.00080637	-0.00248	-0.01259	-1.20474	-1.22998	-5.71973
-34.2594	-0.33112	-0.22629	-0.87773	-0.00143	-0.00092526	-0.0033	-0.00932	-0.0065	-0.02556	-4.719	-2.77324	-10.2551
-34.0094	-0.01483	-0.01998	-0.45097	-0.00094595	-0.00010005	-0.00293	-0.00325	-0.00136	-0.01865	-2.7361	0.64022	-7.8278
-33.7594	0.14096	0.07037	-0.56867	-0.000852478	-0.000109444	-0.00217	0.000798311	0.0009467	-0.01162	-2.39867	1.04481	-4.22537
-33.5094	0.08451	0.25749	-0.25553	-0.000181867	0.000480333	-0.00289	-0.000795967	0.00224	-0.01591	0.33583	3.17774	-6.65624
-33.2594	0.00423	0.08414	-0.21265	-0.000124857	8.23571e-05	-0.00242	0.00194	0.0015	-0.00976	1.14812	0.98479	-5.61291
-33.0094	0.27757	0.06281	-0.53108	0.000663688	0.0006476	-0.00198	0.0064	0.00142	-0.01008	3.97361	2.93793	-4.05817
-32.7594	0.63084	-0.02601	-0.54949	0.00236	0.000251955	-0.00165	0.01726	-0.00235	-0.00892	10.4868	1.15847	-2.24336
-32.5094	0.75087	-0.02905	-0.16147	0.00307	0.000649373	-0.000658509	0.01441	-0.000828564	-0.00251	12.7902	2.33887	1.49468
-32.2594	0.56635	0.01777	-0.2867	0.00241	0.00083813	-0.000749585	0.01021	-7.0805e-05	-0.00468	10.402	3.11788	0.15194
-32.0094	0.61548	0.0228	-0.23629	0.00203	0.000772477	-0.000708315	0.01062	-0.000392838	-0.0037	8.23372	2.5223	1.05043
-31.7594	0.51617	0.03423	-0.25074	0.00163	0.00103	-0.000449437	0.00805	9.49407e-05	-0.00353	6.1458	3.28781	1.71692
-31.5094	0.29996	0.04583	-0.25671	0.0016	0.00102	-0.000766565	0.00455	-2.32525e-05	-0.00489	5.55001	2.7283	-0.21198
-31.2594	0.25204	0.06753	-0.21948	0.00182	0.0013	-0.000652246	0.00331	0.000149422	-0.00457	5.74475	3.04875	-0.54054
-31.0094	0.24371	0.07327	-0.15146	0.00189	0.00134	-0.000512533	0.00347	0.000313192	-0.00332	5.61476	3.10287	0.25408
-30.7594	0.18835	0.03583	-0.14299	0.00215	0.0015	-7.86909e-05	0.00203	-0.000387136	-0.00283	5.43411	3.53409	2.2822
-30.5094	0.1384	0.01273	-0.09027	0.0019	0.00126	-7.5469e-05	0.000290066	-0.00159	-0.00232	4.2584	2.61887	2.53123
-30.2594	0.05761	-0.08185	0.01973	0.00171	0.00103	-8.60238e-05	-0.000290962	-0.003	-0.00123	3.40667	1.89258	3.00247
-30.0094	-0.09339	-0.20118	0.02187	0.000702947	0.000100006	-0.000945976	-0.00314	-0.00684	-0.00112	0.45218	-0.93922	1.32865
-29.7594	-0.16228	-0.31612	0.13479	-0.000667954	-0.000258477	-0.00149	-0.01068	-0.00904	9.54462e-05	-5.6741	-0.83424	0.26792
-29.5094	-0.79922	-0.57029	0.42632	-0.00159	-0.00162	-0.00254	-0.01862	-0.01529	0.00583	-7.11933	-5.36704	-0.44219
-29.2594	-1.05691	-0.67631	0.91542	-0.00253	-0.0018	-0.00176	-0.02669	-0.01695	0.01886	-11.3986	-6.68215	5.073
-29.0094	-0.85916	-0.65769	0.79123	-0.00183	-0.00187	-0.00203	-0.02186	-0.01602	0.01625	-7.74965	-6.8275	3.5755
-28.7594	-0.59234	-0.56188	1.14046	-0.00212	-0.00163	-0.00138	-0.01609	-0.0152	0.03102	-9.11987	-5.85479	8.16678
-28.5094	-0.56679	-0.49718	0.9034	-0.00182	-0.00164	-0.00166	-0.01832	-0.01353	0.02347	-7.30601	-5.60554	6.46342
-28.2594	-0.57343	-0.36536	0.50005	-0.00138	-0.00171	-0.00222	-0.01567	-0.01012	0.0103	-4.5542	-5.41015	2.30796
-28.0094	-0.10821	-0.18221	0.24332	-0.0005995	-0.00119	-0.00177	-0.00354	-0.00422	0.00425	-0.08808	-2.67371	1.59338
-27.7594	-0.12122	-0.04325	-0.09329	-0.000981523	-0.000906438	-0.00181	-0.00346	-0.00274	-0.000213562	-1.483	-0.95448	1.4277
-27.5094	-0.31834	-0.0927	-0.07437	-0.00226	-0.00133	-0.00255	-0.00842	-0.00414	-0.00215	-5.74437	-2.29859	0.21312
-27.2594	-0.47436	0.02748	-0.16708	-0.00227	-0.00088318	-0.00246	-0.01152	0.00114	-0.00638	-8.76008	-0.98685	-4.41882
-27.0094	-0.32932	-0.19233	-0.27327	-0.00206	-0.000991212	-0.00196	-0.00674	-0.00442	-0.00511	-5.25317	-1.68128	-0.31116
-26.7594	0.01509	-0.15167	-0.16437	-0.000898908	-0.000990458	-0.00195	0.000128108	-0.00325	-0.0035	-0.19115	-1.91679	-0.36475
-26.5094	-0.043	-0.60262	-0.16938	-0.00102	-0.00166	-0.00225	-0.00027569	-0.01343	-0.00539	-0.00535	-6.07506	-0.96545
-26.2594	0.09955	-0.27014	0.20649	-0.00182	-0.00164	-0.00185	0.00367	-0.00977	0.000187879	-3.52845	-4.57684	2.34772
-26.0094	0.11218	-0.468	0.00095874	-0.0013	-0.00187	-0.00231	0.00982	-0.01356	-0.00455	-0.01286	-5.91519	0.60029
-25.7594	0.62368	-0.66327	-0.43388	-0.000964864	-0.00193	-0.00269	0.01739	-0.01484	-0.01257	2.82092	-6.41874	-2.36785
-25.5094	-0.21387	-0.33017	-0.4173	-0.00166	-0.00152	-0.00254	0.0096	-0.00558	-0.01529	-0.65019	-3.8523	-3.26251
-25.2594	0.37806	-0.18658	-0.6913	-0.00198	-0.00181	-0.00377	0.0108	-0.00701	-0.02448	-7.42822	-8.04834	-13.283
-25.0094	0.55433	0.16556	-0.25557	-0.00158	-0.00221	-0.00434	0.01356	-0.00235	-0.018	-4.26273	-12.328	-19.0164
-24.7594	0.07364	0.19402	-0.18167	-0.00215	-0.00218	-0.00429	0.00528	0.001	-0.01422	-9.8322	-12.4982	-19.7351
-24.5094	-0.13801	-0.15164	-0.11959	-0.0022	-0.00241	-0.00382	0.00157	-0.00555	-0.01156	-10.0749	-12.4328	-14.9815
-24.2594	-0.23587	0.35653	-0.1186	-0.0014	-0.00223	-0.0038	-0.00147	0.000672233	-0.00865	-3.21379	-12.5172	-15.6173
-24.0094	-0.11608	-0.14894	-0.0055	-0.00174	-0.00221	-0.0035	-0.00594	-0.00577	-0.00806	-5.63351	-11.4585	-13.6392
-23.7594	-0.17494	0.02108	-0.15009	-0.00201	-0.00154	-0.00231	-0.00741	0.00173	-0.01321	-6.76896	-7.06857	-5.35157
-23.5094	-0.11489	0.11632	-0.65816	-0.00206	-0.00133	-0.00196	-0.0077	-0.0014	-0.01631	-7.85489	-4.60043	-1.81681
-23.2594	-0.9615	0.21075	-0.08953	-0.00224	-0.00073596	-0.00129	-0.01879	0.00338	-0.00191	-8.37083	0.74395	3.30889
-23.0094	0.35549	0.01922	0.08942	-0.00142	-0.000951483	-0.00176	0.02108	0.00307	-0.00246	0.99842	-0.07617	1.36065
-22.7594	-0.4043	0.35938	0.0791	-0.00143	-0.00051895	-0.001	-0.02223	0.0026	-0.00288	-7.41469	0.66651	4.07716
-22.5094	-0.50115	0.20323	-0.06338	-0.0003051	7.216e-05	-0.00099542	-0.01018	0.00374	-0.00161	-1.30556	2.72744	2.96479
-22.2594	-0.05419	0.03147	-0.08223	-0.000542329	0.000362171	-0.000390329	-0.0003492	0.000433957	-0.0008859	0.34461	2.63119	3.07096
-22.0094	-0.2249	0.01262	-0.08368	-0.00198	-7.758e-05	-0.00108	-0.01689	-0.00115	-0.00251	-5.88915	1.32959	2.87636
-21.7594	-0.15996	0.05185	-0.11196	-0.00227	7.59375e-05	-0.00276	-0.01687	0.000819037	-0.014	-7.62252	2.80359	-4.18867
-21.5094	-0.3906	0.17174	0.64739	-0.00229	0.000118544	-0.00174	-0.00643	0.00104	0.01396	-5.65077	3.20052	4.95405
-21.2594	-0.37243	0.23779	-0.15425	-0.00235	0.000129791	-0.00229	-0.02182	0.00389	-0.00432	-9.28116	3.28258	-0.18661
-21.0094	-0.02397	0.01553	-0.70441	-0.00133	-0.000388658	-0.00275	0.000181183	-0.003	-0.0156	-3.79249	0.23551	-4.78451
-20.7594	0.16237	-0.11	-0.0925	-0.0014	-0.000488087	-0.00234	-0.00258	-0.00576	-0.00942	-8.09235	-0.05818	-3.16849
-20.5094	0.15726	-0.26676	-0.3558	-0.00133	-0.0011	-0.00202	-0.000596995	-0.00806	-0.00945	-5.84276	-3.15232	-0.41524
-20.2594	0.50036	-0.27525	-0.18794	-0.00114	-0.00125	-0.00217	0.00494	-0.00945	-0.00943	-4.5003	-4.36446	-1.29881
-20.0094	-0.00278	-0.21428	-0.20294	-0.00136	-0.000939484	-0.00196	-0.000110856	-0.00672	-0.00594	-3.59834	-1.59758	1.37276
-19.7594	-0.04179	-0.11113	-0.1847	-0.00208	-0.000557748	-0.00236	-0.000185906	-0.00335	-0.00541	-5.98766	1.11491	-0.16037
-19.5094	0.14054	-0.05253	0.00687	-0.0023	-0.000435691	-0.00236	0.00365	-0.00232	-0.00289	-7.36062	2.30141	-0.485
-19.2594	0.16685	0.0609	0.05548	-0.00227	-0.000334174	-0.00235	0.00496	0.000416177	-0.00344	-8.71871	3.23626	-1.04117
-19.0094	0.57051	0.36015	0.13801	-0.00181	-5.66314e-05	-0.00216	0.01297	0.0045	-0.00306	-5.5505	4.97073	-1.12919
-18.7594	0.65244	0.2608	0.17167	-0.00195	-3.20821e-05	-0.00215	0.01329	0.00265	-0.00218	-5.98889	4.42631	-1.06727
-18.5094	0.55753	0.1678	0.13307	-0.00174	-0.000177369	-0.00215	0.01072	0.000884866	-0.00486	-5.64472	3.41991	-1.70644
-18.2594	-0.47322	-0.07995	-0.47144	-0.00234	-0.000777465	-0.00262	-0.00693	-0.00521	-0.01337	-11.4824	-0.34443	-5.74065
-18.0094	-0.37911	-0.01458	-0.45077	-0.00198	-0.00123	-0.00249	-0.0039	-0.00368	-0.01091	-9.0282	-3.8671	-4.82024
-17.7594	0.64793	0.11045	0.68352	-0.000388475	-0.00064988	-0.000975195	0.0127	0.00095329	0.00961	2.37227	1.02878	6.76182
-17.5094	0.93927	0.11117	0.72463	0.000184	-0.000827731	-0.00134	0.02133	0.00353	0.01256	5.16016	1.06958	6.0437
-17.2594	1.11659	0.54032	0.66001	5.34133e-05	-0.000794347	-0.00175	0.0227	0.00887	0.0069	4.69696	1.37339	2.3235
-17.0094	0.97866	0.52177	0.34925	-0.000794094	-0.000190172	-0.00191	0.0217	0.01284	0.00213	-1.91241	7.325	1.24287
-16.7594	1.11427	0.28624	0.07134	0.0001401	-0.000604255	-0.0019	0.0334	0.007	-0.00297	6.65912	1.78114	-1.08958
-16.5094	1.72248	0.35357	0.34323	-1.04762e-07	-0.000528248	-0.00194	0.03453	0.00417	-0.00253	5.10424	3.44449	0.02285
-16.2594	1.53833	0.12761	0.27704	-0.000253168	-0.000490159	-0.0022	0.03006	0.00645	-0.00498	3.00591	3.85067	-1.58937
-16.0094	1.00553	0.15686	0.06123	-0.00149	-0.000695529	-0.00271	0.0123	0.00178	-0.0122	-6.93492	1.96727	-5.95714
-15.7594	0.43921	0.06407	-0.33249	-0.00317	-0.00068088	-0.00329	-0.00305	-2.82733e-05	-0.02305	-24.6705	1.98874	-11.413
-15.5094	1.21494	0.14002	0.49426	-0.00207	-0.00076498	-0.00267	0.01766	0.00253	-0.00406	-12.3151	0.69477	-7.25497
-15.2594	1.58161	-0.000475513	0.3225	-0.00234	-0.000613742	-0.00268	0.02349	-0.00382	-0.00872	-14.5936	2.29197	-7.05228
-15.0094	0.78496	0.10843	0.30266	-0.00195	-0.000599341	-0.00253	0.02281	-0.000608176	0.00167	-10.8627	3.26632	-4.07092
-14.7594	1.1784	0.22059	0.30138	-0.00099274	-0.000576633	-0.00207	0.03264	0.0037	0.00165	-1.29711	2.88835	-1.17487
-14.5094	1.93063	0.16765	0.45389	-0.00197	-0.000471611	-0.00228	0.03104	0.00109	-0.00146	-11.4593	3.63194	-2.71148
-14.2594	1.36413	0.41223	0.61416	-0.00135	-0.000210427	-0.00225	0.02077	0.00662	0.000388967	-3.39497	6.16224	-2.43041
-14.0094	1.32653	0.20198	0.77659	-0.000840567	-0.000365067	-0.00139	0.02595	0.00538	0.0086	0.70686	4.94603	5.35853
-13.7594	2.11162	0.28868	0.89843	0.000103383	-0.000387783	-0.000854883	0.04104	0.00539	0.01331	7.6124	5.59902	11.5887
-13.5094	1.54077	0.42986	0.80236	-0.000726057	-0.000322671	-0.00101	0.02686	0.00852	0.01071	2.63303	5.66811	9.62723
-13.2594	0.51583	0.19734	0.8073	-0.00134	-0.000359969	-0.000899946	0.00948	0.00358	0.01403	-2.96218	4.30898	9.98769
-13.0094	0.81379	-0.22676	0.4165	-0.00167	-0.000382458	-0.00122	0.01419	-0.00325	0.0063	-7.54847	4.23812	7.22169
-12.7594	0.133	-0.03221	0.04401	-0.00326	-0.000683438	-0.00168	0.00709	-0.000269888	0.00167	-20.5472	1.68335	4.87709
-12.5094	1.17188	0.2407	0.78534	-0.00531	0.000117888	-0.00121	0.0131	0.00675	0.01381	-45.4606	7.2373	5.75888
-12.2594	0.92105	0.25927	0.74339	-0.00315	-2.54462e-05	-0.000938962	0.01562	0.00728	0.01579	-23.6921	5.52893	7.70809
-12.0094	1.21621	0.41973	1.15433	-0.00234	-1.751e-05	-0.00083425	0.029	0.00825	0.02089	-16.2034	5.6541	9.49766
-11.7594	0.37066	0.23745	0.75756	-0.00141	-0.000354189	-0.0009928	0.01493	0.00534	0.01305	-6.91555	2.72634	8.5318
-11.5094	-0.26186	0.23216	0.51726	-0.00154	3.56857e-05	-0.000652129	-0.00573	0.0063	0.01416	-3.77	4.22433	9.28013
-11.2594	-2.02808	0.59399	0.45427	-0.00331	0.00065375	-0.000468625	-0.03733	0.01068	0.00963	-16.6602	6.78125	8.12793
-11.0094	-1.13704	0.20052	0.23802	-0.00295	-5.70222e-05	-0.000842778	-0.04547	0.0048	-1.82667e-05	-16.7422	2.57053	5.10712
-10.7594	-0.26298	0.58979	0.12289	-0.00171	-0.000145633	-0.000935683	-0.00536	0.01172	0.00216	-5.20572	3.95533	6.16259
-10.5094	-0.5682	0.42173	0.09935	-0.00162	-0.000170558	-0.000948833	-0.01484	0.00744	0.000811908	-6.1573	2.98776	5.88506
-10.2594	-0.19641	0.51308	0.39137	-0.000903875	0.000244075	-0.000913075	0.01293	0.01723	0.00424	0.901	6.64637	7.67702
-10.0094	2.23763	1.57194	0.17624	-0.00112	0.000165811	-0.0004477	0.06558	0.04023	-0.00294	2.33235	7.01172	13.6283
-9.75936	5.07208	2.34241	0.88955	-0.00135	0.00082134	-0.00079619	0.10829	0.05288	0.01566	2.64151	15.6112	11.7551
-9.50936	4.53256	3.76288	3.17512	-0.00151	-0.00033528	-0.00125	0.11341	0.08533	0.0648	-0.16178	7.13891	14.0892
-9.25936	1.20923	2.77546	4.34863	-0.00121	-0.00038328	-0.00237	0.04194	0.06992	0.08071	0.33755	5.72686	-3.44962
-9.00936	2.7473	3.17743	1.26795	-0.00129	-6.95625e-05	-0.00179	0.05145	0.06128	0.01441	0.05679	7.31616	-1.3899
-8.75936	1.38742	2.87606	0.07589	-0.00228	-0.00108	-0.00224	0.03215	0.06123	-0.00428	-9.51247	-1.47919	1.11719
-8.50936	5.80752	4.21788	0.36268	-0.00176	-0.00201	-0.00139	0.13066	0.07962	-6.71789e-05	-2.04847	-11.3062	8.08269
-8.25936	2.69082	1.91639	0.02404	-0.00166	-0.00109	-0.00159	0.06783	0.04575	-0.00568	-3.2796	-1.66442	7.84503
-8.00936	0.29582	1.11984	0.02399	-0.00164	-0.00106	-0.00197	0.00195	0.01953	-0.00557	-4.97208	-1.05813	3.82677
-7.75936	0.63661	1.38222	0.45252	-0.00148	-0.00105	-0.00184	0.01073	0.02434	0.0032	-4.11505	-2.10547	4.49461
-7.50936	1.61367	1.49353	-0.67236	-0.0026	-0.0017	-0.0024	0.05863	0.03713	-0.02751	-13.6765	-10.7825	-0.38184
-7.25936	1.61104	3.12073	5.78463	-0.00102	-0.00011215	-0.000899742	0.0362	0.07808	0.16537	-4.29181	5.74893	12.2774
-7.00936	1.66891	3.79877	5.30554	-0.00129	-1.28947e-05	-0.000827584	0.02539	0.07748	0.1124	-6.20564	7.01838	11.7645
-6.75936	0.27266	3.44518	6.42205	-0.00198	6.22222e-07	-0.00104	-0.00697	0.08478	0.17012	-11.8267	8.43761	13.7389
-6.50936	-1.22872	2.80304	6.55051	-0.00159	-0.000212279	-0.00148	-0.0344	0.05999	0.14086	-9.18225	6.20838	8.82787
-6.25936	-0.70633	1.38625	3.44817	-0.00187	-0.000578152	-0.00182	-0.02711	0.04933	0.12379	-8.3083	4.04966	9.92974
-6.00936	-0.7226	2.07313	6.63534	-0.00164	-0.000576079	-0.00161	-0.02774	0.04678	0.15738	-6.8595	3.70841	12.3186
-5.75936	-0.90584	1.71706	5.67989	-0.00192	-0.000555992	-0.0015	-0.03296	0.04267	0.15818	-10.581	3.90672	12.951
-5.50936	-1.20647	1.34163	5.72827	-0.00186	-0.000614607	-0.00159	-0.03406	0.02708	0.13664	-8.39936	1.78164	6.85886
-5.25936	-0.92125	1.91118	9.30461	-0.00133	-0.000832118	-0.00176	-0.02536	0.03811	0.21007	-3.39277	0.16524	5.97935
-5.00936	-0.46776	1.29484	4.40364	-0.00154	-0.000897225	-0.00169	-0.01235	0.03268	0.12844	-4.91294	-0.7123	5.69653
-4.75936	1.76941	1.83452	3.56229	-0.00112	-0.000896747	-0.00149	0.01347	0.04213	0.11858	-1.45929	-0.24359	11.6705
-4.50936	0.9443	1.37141	5.2262	-0.00132	-0.000602259	-0.00126	0.01097	0.02405	0.11042	-4.0769	3.41691	14.8139
-4.25936	-1.27606	2.12988	6.76592	-0.00126	-0.000315021	-0.00114	-0.04072	0.04328	0.14594	-5.92293	6.99433	18.7449
-4.00936	0.04192	1.00702	4.52757	-0.00108	-0.000603862	-0.000895925	-0.01767	0.02363	0.12048	-3.96162	2.11018	17.5078
-3.75936	0.32857	1.39381	4.07804	-0.00157	-0.000973044	-0.00151	-0.00752	0.02903	0.08591	-5.63693	-0.45409	13.2753
-3.50936	1.94896	1.36317	3.11583	-0.00127	-0.000985767	-0.00173	0.05384	0.03233	0.05681	0.06348	-0.90851	9.20365
-3.25936	2.4161	1.4045	2.04433	-0.00119	-0.00122	-0.00178	0.08147	0.03188	0.06427	1.50379	-3.84431	9.94997
-3.00936	1.06476	0.74252	2.89014	-0.0012	-0.00115	-0.00156	0.0253	0.02602	0.09075	-1.64222	-4.98761	9.29286
-2.75936	0.72904	0.74882	2.14156	-0.00178	-0.000757142	-0.00162	-0.01694	0.02302	0.08595	-8.80289	1.14849	10.9567
-2.50936	0.51165	0.48561	2.22964	-0.00226	-0.000547429	-0.00149	-0.00179	0.01531	0.08012	-12.5029	3.76535	12.1362
-2.25936	2.23303	0.89653	2.83624	-0.00093016	-0.00032036	-0.00172	0.04708	0.01768	0.04983	3.02484	7.33963	10.3145
-2.00936	1.65054	1.12561	3.78987	-0.00109	-0.000642538	-0.00202	0.03179	0.01961	0.06741	2.5385	4.48044	10.5436
-1.75936	0.72694	0.55079	3.15664	-0.00125	-0.00076058	-0.00197	-0.00544	0.00546	0.07616	-1.0508	2.31953	11.493
-1.50936	0.40555	0.86257	2.66524	-0.00142	-0.00104	-0.00211	-0.00533	0.01366	0.06468	-2.57521	-1.2402	10.4749
-1.25936	1.05498	1.24197	3.13953	-0.00121	-0.00109	-0.0021	0.02709	0.02443	0.07563	0.59995	-1.73612	10.3679
-1.00936	1.59685	1.55947	4.06382	-0.00127	-0.000875022	-0.00199	0.03004	0.02539	0.08177	0.19038	0.33815	10.5883
-0.75936	1.30661	1.60667	3.24628	-0.00174	-0.00101	-0.00171	0.02475	0.0367	0.05671	-6.31786	-2.10369	12.761
-0.50936	0.99676	1.5263	3.10775	-0.00192	-0.000211013	-0.00174	0.02344	0.03706	0.07604	-7.84245	8.35144	11.1175
-0.25936	1.33336	1.74456	2.97907	-0.00148	-0.000762886	-0.00187	0.02172	0.03427	0.05316	-3.78889	4.11942	13.7003
-0.00936	1.65161	1.80933	3.62354	-0.00058735	-0.000405125	-0.00203	0.03323	0.03792	0.06548	9.70384	10.4688	16.2012
0.24064	1.49727	2.25293	2.79453	-0.0009594	-0.0005604	-0.00264	0.02434	0.04575	0.04218	4.54763	7.73047	4.34531
0.49064	-1.03894	1.62796	4.45581	-0.00278	0.000100588	-0.00127	-0.05264	0.03235	0.10207	-17.886	9.32325	14.3882
0.74064	-4.2334	1.38037	5.67578	-0.00336	-0.00131	-0.00108	-0.11557	0.02097	0.12337	-33.4453	-6.37988	21.582
0.99064	-1.75461	0.78649	2.36929	-0.00332	-0.0008012	-0.00145	-0.07933	0.01876	0.0672	-29.159	1.07715	11.8735
1.24064	-0.29492	1.98532	2.17549	-0.00287	-0.0011	-0.00209	-0.03284	0.03853	0.03408	-24.7752	-4.41548	3.95496
1.49064	-0.78517	1.72956	2.73112	-0.00259	-0.00109	-0.00214	-0.03428	0.0408	0.03903	-21.9109	-4.52321	2.59974
1.74064	-0.38555	1.46642	3.45712	-0.00057	5.04769e-05	-0.00181	-0.01504	0.02604	0.05736	-3.83124	5.77599	-0.83594
1.99064	0.12531	1.60482	1.28488	0.000289633	0.000717307	-0.000856487	-0.00891	0.03032	0.02433	1.32359	7.68803	4.03594
2.24064	-0.57952	1.22412	1.66534	-6.1108e-05	0.00053428	-0.00069	-0.01798	0.02107	0.0294	-0.01983	8.21864	11.61
2.49064	-0.85202	1.13576	1.32905	-0.000338516	0.000307439	-0.00116	-0.02876	0.01983	0.02335	-1.54363	6.20769	8.38587
2.74064	-0.51821	1.07015	1.50183	-0.000417834	0.000603851	-0.00127	-0.01725	0.01642	0.02477	-1.8827	8.51205	7.04478
2.99064	-0.4802	0.82535	1.2446	-0.00057516	0.000526363	-0.00158	-0.01595	0.01091	0.02007	-2.13887	7.50384	4.58308
3.24064	-0.08777	0.79495	1.02612	-0.000786712	0.000622574	-0.00151	-0.01328	0.01193	0.00945	-3.3083	7.94339	4.55233
3.49064	-0.02557	0.67607	1.14312	-0.000420426	0.000821153	-0.00126	-0.00255	0.00797	0.01814	-0.33497	8.68586	5.05413
3.74064	-0.03065	0.64483	0.89925	-0.000463195	0.000802695	-0.00111	-0.0027	0.00793	0.01295	-0.30785	8.32374	5.16036
3.99064	0.12042	0.56907	0.727	-0.000309847	0.000944215	-0.000683979	-0.00382	0.00736	0.01049	0.35978	8.30937	6.78378
4.24064	-0.64751	0.76145	0.56338	-0.00055025	0.000970778	-0.000507378	-0.01765	0.01036	0.00801	-1.00904	7.56746	7.24335
4.49064	-0.14855	1.00613	0.15347	-0.000806729	0.000789661	-0.000578832	-0.01261	0.01591	-0.000966455	-4.06651	5.11511	3.61874
4.74064	-0.34599	1.23423	1.20187	-0.00108	0.000227622	-0.00136	-0.01454	0.02583	0.01106	-4.4981	1.36023	-3.6269
4.99064	0.02506	1.02164	1.28695	-0.000850891	0.000393457	-0.00113	-0.00137	0.02199	0.0171	-1.75229	3.56544	-3.73969
5.24064	-0.01622	1.2032	1.46346	-0.000971141	0.000506563	-0.00114	-0.00336	0.02177	0.01809	-3.1984	5.17192	-0.70746
5.49064	0.14555	1.45549	1.86035	-0.000683172	0.000796552	-0.000711224	0.00244	0.02594	0.02458	0.44008	6.9675	0.92281
5.74064	0.0349	1.20913	1.71345	-0.00082139	0.000275113	-0.00119	-0.00479	0.02424	0.02679	-1.21475	4.99131	2.58644
5.99064	0.20162	1.37831	1.3839	-0.00117	-1.59077e-05	-0.00141	0.0035	0.02315	0.01179	-2.21401	3.37989	1.33869
6.24064	0.50231	1.70396	1.554	-0.000955419	-0.000294938	-0.00116	0.000133781	0.03021	0.02123	-1.75688	0.81705	3.77733
6.49064	0.30589	1.38693	1.18889	-0.00143	-0.000600168	-0.00132	0.000441132	0.02355	0.01328	-6.30992	-1.2299	2.20445
6.74064	0.21857	1.37956	0.94733	-0.000961289	-0.000585993	-0.00121	0.00401	0.02197	0.00579	-2.15822	-1.83803	0.6808
6.99064	0.24015	1.16575	1.09216	-0.000895307	-0.000519634	-0.00085629	0.000454872	0.01979	0.01107	-1.98934	-1.25342	3.04714
7.24064	0.39402	0.73934	0.5936	-0.00112	-0.000367974	-0.000615778	0.00228	0.01662	0.00663	-3.34017	1.57078	7.25166
7.49064	-0.1688	0.92323	1.33222	-0.00134	-0.000563279	-0.000534767	-0.00798	0.01392	0.01914	-6.25737	-0.30607	9.0418
7.74064	-0.21555	0.43036	0.59204	-0.00117	-0.000627712	-0.0007878	-0.00944	0.00442	0.00394	-4.02537	-0.62633	6.31446
7.99064	-0.18063	0.3428	0.48365	-0.00142	-0.000785832	-0.00104	-0.00811	0.00662	0.00128	-6.84367	-1.84719	4.72721
8.24064	-0.01322	-0.06572	0.09726	-0.000998812	-0.00081412	-0.00132	-0.00326	-0.00463	-0.00656	-1.74469	-1.55328	3.2078
8.49064	-0.06035	-0.15368	0.12924	-0.00139	-0.000989792	-0.00159	-0.00415	-0.00256	-0.00255	-5.88195	-3.08723	2.79465
8.74064	0.17466	-0.45794	-0.02544	-0.0012	-0.00117	-0.00174	-0.00154	-0.00997	-0.00719	-3.31064	-4.61378	1.84079
8.99064	0.50789	-0.52408	-0.23165	-0.00109	-0.00131	-0.00176	0.01244	-0.00952	-0.00678	-1.94683	-5.98758	1.45321
9.24064	0.29367	-0.27696	-0.10505	0.000621789	-0.000426071	0.000669271	-0.00155	-0.00613	-0.00161	2.56895	-2.44188	6.91072
9.49064	0.2211	0.08044	0.01623	0.000354891	0.000111126	0.000976194	0.000782968	0.00525	0.000449262	-0.25559	1.76695	8.80228
9.74064	0.05967	0.81188	0.94086	-8.10541e-06	0.000508649	0.00105	-0.00528	0.0182	0.01689	-3.94502	5.85397	12.0134
9.99064	1.09721	0.93196	0.82681	0.000722063	0.000798867	0.00131	0.02059	0.02075	0.01522	2.73618	8.62046	13.2996
10.2406	2.26676	1.96326	2.09986	0.000756023	0.00112	0.0014	0.0473	0.04642	0.04327	5.98859	11.0352	18.3475
10.4906	0.95519	1.35363	1.3509	-3.096e-05	0.0006638	0.0011	0.01826	0.03221	0.02934	-0.0364	5.86695	13.725
10.7406	0.39376	0.95468	0.89868	-0.000487444	0.000321106	0.000435887	0.00822	0.02963	0.02095	-5.5966	4.63258	11.3722
10.9906	1.10563	1.11732	1.29423	-0.000382694	0.000146989	0.000282261	0.02125	0.02226	0.02548	-1.91286	2.11869	12.1301
11.2406	0.02676	0.2633	1.32555	-0.00118	-0.000442244	-0.000912828	-0.01072	0.0109	0.03925	-9.45109	0.18254	8.40089
11.4906	0.20972	-0.23657	0.51747	-0.000393529	-0.0013	-0.00227	0.00142	-0.00547	0.00343	0.69659	-4.75321	0.56997
11.7406	-0.25013	1.07935	2.50955	-0.00132	-0.00131	-0.00203	-0.0208	0.0187	0.0461	-9.57231	-6.98985	3.2567
11.9906	0.36616	0.20691	1.25391	-0.00133	-0.00182	-0.00242	0.00149	0.01227	0.06138	-10.9745	-12.2726	0.91522
12.2406	0.6186	2.16467	3.85993	-0.000712637	-0.000794888	-0.00131	0.00679	0.03711	0.06927	-0.65725	0.2307	14.3977
12.4906	1.30602	2.05575	3.33505	-0.00135	0.000280555	-0.000483491	0.02418	0.05349	0.07753	-7.94106	11.8024	21.6528
12.7406	0.99512	2.26628	3.8342	-0.000339167	0.000614111	0.000243711	0.02427	0.05057	0.07554	4.13048	13.3611	29.1326
12.9906	0.64249	0.9741	1.83428	4.73571e-06	-0.000502171	-0.000800421	0.02469	0.02531	0.04152	1.20929	4.45658	13.7751
13.2406	2.93727	0.70944	1.82397	9.05111e-05	-0.000666817	-0.00131	0.05565	0.01656	0.03336	-3.77171	4.71914	8.0146
13.4906	1.00241	0.62775	0.61431	-0.000130993	-0.0011	-0.00134	0.02794	0.01576	0.01418	-3.67017	-0.79813	3.7198
13.7406	1.36704	0.51474	0.59183	-0.000827414	-0.00132	-0.00175	0.03666	0.01751	0.01741	-5.59362	-3.34287	1.41127
13.9906	0.04819	0.01747	-0.29964	-0.000965417	-0.00108	-0.00161	0.01335	0.00756	0.00479	-4.63573	-1.59946	1.40676
14.2406	0.4747	0.28427	0.29775	-0.000451703	-0.000835524	-0.00128	0.00953	0.00768	0.0055	-0.56304	-0.18416	1.87847
14.4906	0.15359	0.09285	-0.0061	2.34231e-05	-0.000588636	-0.00101	0.00672	0.00789	0.0038	2.74303	0.90174	3.28062
14.7406	0.59954	0.89465	0.70532	-0.000120323	-0.00031198	-0.000999843	0.01158	0.01862	0.01079	2.74746	3.56751	5.66361
14.9906	0.58715	0.85963	0.72779	-0.00010544	-0.000125524	-0.000730955	0.01345	0.02208	0.01306	2.05108	4.20457	6.31842
15.2406	0.49737	0.86904	0.69572	0.000572321	0.000231176	-0.000157066	0.00934	0.01681	0.00972	4.07197	4.41765	6.95456
15.4906	1.61527	1.61484	1.89033	-0.000113843	1.69571e-05	-0.000355723	0.03444	0.0337	0.03759	-1.23874	2.49205	7.77016
15.7406	2.29915	2.78899	3.27669	-0.000450321	-0.000586605	-0.000926424	0.04942	0.05877	0.06709	-3.40849	-3.87621	5.80634
15.9906	1.87878	2.19892	2.94167	-0.000696036	-0.000293338	-0.000947505	0.03931	0.04734	0.05947	-5.36373	0.91774	7.03539
16.2406	1.22524	0.8693	1.50417	-0.000275569	0.000215512	-0.000426888	0.02755	0.02076	0.03322	0.36762	8.12631	9.76235
16.4906	1.16404	0.49476	1.51374	-3.97615e-05	0.000350662	-4.00282e-05	0.02485	0.0185	0.03348	3.23944	9.88737	12.863
16.7406	1.2531	0.70391	1.74883	-0.000259669	0.000316542	0.000122867	0.02715	0.01801	0.04161	1.50944	10.017	16.0809
16.9906	1.38846	0.84296	1.91649	-0.000483284	0.000126248	-9.05672e-05	0.02754	0.0215	0.04322	-1.6193	9.10949	15.8682
17.2406	1.44692	0.88369	2.04735	-0.000447998	0.000151713	-2.80811e-05	0.02204	0.02876	0.05461	-1.0749	10.4087	18.8872
17.4906	0.84055	1.27824	2.17395	-0.000192152	1.91042e-05	-0.000263163	0.0126	0.02828	0.04274	1.06523	8.71919	15.2129
17.7406	0.2695	1.21913	1.32343	-9.10342e-05	-0.000157739	-0.000358339	-0.00112	0.02457	0.02589	1.33798	3.94992	10.3114
17.9906	0.44294	0.86285	0.66549	-0.000525162	-0.00022565	-0.000545195	0.000372345	0.01626	0.01132	-3.25919	2.816	6.35234
18.2406	-0.10199	1.14193	0.38725	-0.00122	0.000326415	-0.000828309	-0.01287	0.02751	0.00257	-6.91149	10.6667	6.30423
18.4906	-0.05736	0.73919	0.50477	-0.000462232	0.000383807	-0.000300225	-0.00733	0.01752	0.00482	-2.93793	9.37213	5.29161
18.7406	0.01908	0.66106	0.65261	0.000116718	0.000114475	0.000100986	-0.000705198	0.01577	0.01006	0.62126	4.2804	5.62812
18.9906	-0.04233	0.4158	0.20652	-5.09591e-05	0.00022093	0.000191048	-0.0074	0.01214	0.002	-1.40416	4.2732	3.31405
19.2406	-0.3938	0.52336	0.41201	-0.000275898	0.000101759	0.000137889	-0.01287	0.01087	0.00491	-4.25299	2.78758	4.5457
19.4906	-0.29447	0.3185	0.66409	-0.000598959	-0.000140543	-5.70913e-05	-0.01878	0.00855	0.01209	-7.04138	1.34841	6.63868
19.7406	-0.54818	0.38525	0.79279	-0.00086718	-0.000110743	-0.000131649	-0.01761	0.00857	0.01479	-7.90012	2.75021	8.19426
19.9906	-0.08287	0.4809	1.22756	-0.000831321	-4.32553e-05	0.000141009	-0.01037	0.01124	0.02113	-5.69724	4.37076	10.7733
20.2406	-0.1404	0.81562	1.4546	-0.00144	-0.000155782	-0.000630724	-0.01245	0.01677	0.02374	-9.0231	5.1101	9.72931
20.4906	-0.16479	0.72763	1.28413	-0.00137	-0.000128546	-0.000807836	-0.01195	0.01579	0.02152	-8.89336	5.42736	8.49334
20.7406	-0.46973	0.60336	0.97654	-0.00157	2.35806e-06	-0.000745745	-0.01731	0.01252	0.01613	-9.668	5.68785	7.37558
20.9906	-0.00608	0.42366	0.83968	-0.00105	0.00013347	-0.000442264	-0.00532	0.00852	0.01204	-6.42035	5.86504	7.23075
21.2406	-0.19419	0.40149	0.70276	-0.00102	4.79313e-05	-0.000375159	-0.00808	0.00699	0.00914	-5.84481	4.28887	6.44422
21.4906	-0.26624	0.16189	0.15691	-0.000921239	4.01768e-05	-0.000791011	-0.00949	0.00418	0.000686714	-5.76741	4.67417	3.44759
21.7406	-0.73548	0.27021	0.06399	-0.00129	-0.000178359	-0.0012	-0.02259	0.00438	-0.00388	-10.2661	2.78911	0.19326
21.9906	-0.75895	0.26454	0.02357	-0.001	-0.000114423	-0.00090697	-0.0212	0.0044	-0.00445	-7.77026	2.4897	0.52461
22.2406	-0.27783	0.30994	0.06057	-0.000951766	-0.000107804	-0.000613816	-0.01166	0.00574	-0.00272	-9.19569	2.32503	2.81033
22.4906	-0.70597	0.07941	0.03845	-0.00125	-4.57078e-05	-0.000412867	-0.0236	0.000126994	-0.00357	-10.4877	2.75315	3.27526
22.7406	-1.20861	-0.000845838	-0.04207	-0.00195	-0.000338074	-0.000756639	-0.0335	-0.00172	-0.00441	-16.9503	0.99715	3.18481
22.9906	-1.08705	0.10102	0.02397	-0.00182	-0.000309157	-0.000709535	-0.02906	0.00083678	-0.00274	-15.4189	1.15594	4.22742
23.2406	-0.77726	0.37045	0.16258	-0.00145	-0.000164299	-0.000674955	-0.02254	0.00751	0.00169	-12.7574	2.33416	5.32735
23.4906	-0.98731	0.45884	0.37717	-0.00223	-0.00028787	-0.000751973	-0.02738	0.00946	0.0057	-18.574	2.67511	7.10935
23.7406	-0.99524	0.48625	0.55577	-0.00243	-0.000262574	-0.000725012	-0.02813	0.00998	0.00927	-18.758	3.39938	7.87773
23.9906	-0.64765	0.40886	0.29451	-0.00198	-0.000157869	-0.00122	-0.02316	0.00936	0.00511	-15.6565	4.23862	4.74151
24.2406	-0.61539	0.3205	-0.01435	-0.00163	-1.73299e-05	-0.00138	-0.01964	0.00521	-0.00302	-14.8301	4.98544	3.32643
24.4906	-0.58241	0.21414	0.03299	-0.0012	4.0386e-05	-0.00107	-0.01748	0.00291	-0.00149	-11.0548	4.20744	3.11157
24.7406	-0.53891	0.22291	0.12557	-0.00135	-0.000109679	-0.00111	-0.01811	0.00295	-3.32727e-06	-13.5438	3.33109	3.18676
24.9906	-0.13399	0.26279	0.63505	-0.00143	3.46088e-05	-0.000793704	-0.00849	0.00395	0.01124	-14.227	4.39836	4.94007
25.2406	0.75297	0.3896	1.37309	-0.00121	-2.88026e-05	-0.000580611	0.01132	0.0055	0.02401	-12.2148	3.97866	5.85674
25.4906	0.15434	0.36341	0.80846	-0.00102	3.22292e-05	-0.000252254	0.00125	0.00651	0.01719	-10.4357	3.40026	6.17056
25.7406	-0.3143	0.23485	0.34249	-0.00111	7.87392e-05	-7.594e-05	-0.01151	0.00508	0.00718	-11.2117	3.64688	5.83138
25.9906	-0.34227	0.23783	0.30834	-0.00105	7.55008e-05	-0.00026422	-0.01297	0.00518	0.00677	-10.6682	3.88717	4.92957
26.2406	-0.30633	0.19145	0.34705	-0.00106	0.000283241	0.000258028	-0.01027	0.0051	0.00781	-9.88748	5.03428	8.08618
26.4906	-0.33476	0.12915	0.19093	-0.00107	0.000268118	0.000257645	-0.01212	0.0031	0.00424	-10.4688	4.43362	6.38766
26.7406	-0.27621	0.10551	0.18746	-0.000979949	0.000329868	0.000442529	-0.00963	0.00302	0.00471	-9.70042	4.29791	6.79225
26.9906	-0.18362	0.14128	0.25096	-0.00113	0.000382745	0.000694481	-0.00836	0.00395	0.00583	-11.0078	4.59795	8.20131
27.2406	-0.12428	0.11639	0.21194	-0.000984704	0.000366965	0.00052148	-0.00623	0.00378	0.00549	-9.62593	4.27621	7.44287
27.4906	-0.15363	0.11027	0.14066	-0.000906381	0.00027668	0.000564245	-0.0069	0.00317	0.00344	-10.0868	3.83894	6.56719
27.7406	-0.04056	0.14619	0.20621	-0.000892415	0.000279295	0.000526906	-0.00482	0.00345	0.00363	-9.85904	3.55295	5.76071
27.9906	0.25682	0.24171	0.43818	-0.000840821	0.000213945	0.000593877	0.00378	0.00779	0.01374	-9.5368	4.273	7.96758
28.2406	0.37933	0.23464	0.32864	-0.000448568	0.000538656	0.000959533	0.00832	0.00743	0.00885	-6.8054	5.96778	8.30595
28.4906	0.45012	0.1284	0.20661	1.05591e-05	0.000568236	0.0014	0.0107	0.00443	0.00627	-3.06425	5.57046	10.2963
28.7406	0.20456	0.03755	0.10712	-4.00923e-06	0.000446344	0.00129	0.00512	0.00182	0.00253	-2.85943	3.96046	7.23265
28.9906	0.10753	-0.00554	0.04073	2.78674e-05	0.000348068	0.000994503	0.00206	0.000426081	0.000951488	-2.11318	3.27078	5.12267
29.2406	0.2779	0.0302	0.05338	-2.09534e-05	0.000269251	0.000795284	0.00596	0.000986813	0.000588069	-1.22397	2.77518	4.23395
29.4906	0.36127	0.03805	0.02843	-0.000215614	0.00047412	0.000995019	0.00745	0.00144	0.000609032	-1.84913	4.36531	6.89619
29.7406	0.33592	0.08541	0.04827	-0.000422423	0.000417568	0.00083351	0.00785	0.00216	0.00141	-2.19361	4.43082	6.9733
29.9906	0.42232	0.18198	0.06729	-0.000337221	0.000581962	0.00112	0.00973	0.00544	0.00171	-1.22132	5.97031	10.3864
30.2406	0.28969	0.25862	0.31602	-0.000649314	0.000441199	0.000601532	0.00628	0.00703	0.00943	-2.56242	4.61454	7.40797
30.4906	0.25875	0.1972	0.3506	-0.000795491	0.000688359	0.00101	0.00586	0.00604	0.01043	-2.67815	5.85672	9.40122
30.7406	0.22189	0.1986	0.33133	-0.00106	0.000692092	0.000861726	0.00459	0.00559	0.00907	-3.70585	5.85452	8.37544
30.9906	0.1598	0.12642	0.25065	-0.00106	0.000658181	0.000875968	0.0036	0.00393	0.0081	-3.44863	4.96723	7.78749
31.2406	0.01823	0.118	0.16735	-0.000993695	0.000107897	0.000394724	0.000823738	0.00303	0.0043	-3.25779	2.94677	5.49363
31.4906	0.00384	0.12402	0.11246	-0.000976723	-9.73509e-06	5.24193e-05	0.00136	0.00388	0.00268	-2.42609	3.02687	4.20855
31.7406	-0.16367	0.10395	0.0619	-0.00109	-0.000166788	-2.72843e-05	-0.00246	0.00329	0.0018	-3.25366	2.3269	4.04815
31.9906	-0.20308	0.03759	0.04212	-0.00132	-0.000203603	-7.42007e-05	-0.00273	0.00179	0.00186	-3.95864	2.38917	4.57126
32.2406	-0.05545	0.10376	0.30772	-0.00184	0.000251338	0.000184909	-0.000574013	0.00349	0.00812	-5.692	5.1141	7.96031
32.4906	0.08772	0.10663	0.42262	-0.00275	0.000789268	0.000605478	0.00169	0.00351	0.01096	-8.17674	7.1561	10.5186
32.7406	0.08304	0.07057	0.41751	-0.00308	0.000837293	0.000807425	0.00117	0.00271	0.01097	-9.01924	6.67578	10.8597
32.9906	0.04295	0.06593	0.42531	-0.00343	0.000917453	0.00101	-0.000391315	0.00241	0.01095	-9.64927	6.8944	11.5934
33.2406	0.20421	0.03064	0.346	-0.00253	0.000701201	0.00115	0.00387	0.00082195	0.00841	-5.80202	5.16639	10.8
33.4906	0.23069	-0.08931	0.19944	-0.00188	0.000233868	0.000917131	0.00538	-0.00167	0.00468	-2.95594	3.07324	8.9716
33.7406	0.09943	-0.0294	0.19286	-0.00191	0.000307427	0.00087361	0.00198	-0.000483009	0.00446	-3.62245	3.4001	8.72256
33.9906	0.23677	-0.03975	0.16853	-0.00167	7.71617e-05	0.000422904	0.00798	-0.00108	0.00366	-1.80474	2.69905	6.83039
34.2406	0.16626	0.09541	0.5116	-0.00153	-7.88658e-05	0.000218085	0.00482	0.00185	0.01023	-0.96337	2.64469	7.20828
34.4906	0.23414	-0.03855	0.43193	-0.00108	-0.00067325	-0.000442072	0.0077	-0.00173	0.00891	0.86676	1.05311	5.33646
34.7406	0.25534	-0.048	0.5735	-0.00036036	-0.000502179	-0.000154853	0.00926	-0.00166	0.0125	3.16824	1.58369	5.99817
34.9906	0.39132	-0.05062	0.51286	-0.000883968	-0.000191185	7.94478e-05	0.01172	-0.00156	0.01151	0.41369	2.18056	6.16423
35.2406	0.37672	-0.08854	0.33041	-0.000479159	-0.000251218	4.48707e-05	0.01256	-0.00193	0.0072	1.86731	1.72334	5.27304
35.4906	0.37712	-0.11764	0.30583	2.13377e-05	-0.000293564	0.000170038	0.01081	-0.00246	0.00645	3.56558	2.66357	6.02341
35.7406	0.35991	-0.04921	0.31653	0.000144737	-0.000148827	0.000129158	0.01308	-0.00119	0.00627	3.65479	2.86862	4.77746
35.9906	0.43247	-0.11065	0.32663	0.000157898	-2.08984e-05	-0.000402072	0.01364	-0.00161	0.00545	4.92923	4.94524	3.54107
36.2406	0.39033	0.0094	0.32282	-0.000216708	0.000172793	-0.000811016	0.01386	0.0013	0.00495	4.02786	5.96812	2.57028
36.4906	0.4198	0.01323	0.29515	-0.000135545	0.000319948	-0.000284328	0.01306	0.00127	0.00445	3.90704	6.16803	4.10519
36.7406	0.25459	-0.0182	0.22321	0.000250622	0.000328893	-0.000331264	0.01082	0.001	0.0039	4.98341	6.3431	4.81912
36.9906	0.58792	0.00206	0.07495	-6.10315e-05	-0.000101468	-0.00131	0.02123	0.00141	0.000935865	5.51746	5.71145	2.79376
37.2406	0.45529	0.02339	-0.04031	-0.000431773	-0.000204506	-0.00128	0.01596	0.00212	-0.000933751	2.65269	4.81678	2.47515
37.4906	0.41405	-0.03497	-0.06353	-7.44566e-05	-0.000268273	-0.00144	0.01398	0.000146187	-0.00124	4.37468	4.70267	2.13858
37.7406	0.34866	0.02069	0.01541	-0.000421441	-0.000212556	-0.0015	0.01099	0.00162	-0.000991822	3.24065	4.70293	2.285
37.9906	0.50142	-0.04278	-0.01489	-0.000101074	-0.000388664	-0.00158	0.01443	0.00013256	-0.00167	4.68565	3.62733	1.22883
38.2406	0.40725	0.00687	0.16721	0.000776828	-0.000342361	-0.00101	0.01225	0.00152	0.0038	7.17169	3.94043	3.16579
38.4906	0.27271	-0.04845	0.17049	0.000568884	-0.000340404	-0.000965126	0.00891	-0.000141679	0.00278	5.71576	3.55811	2.28164
38.7406	0.08768	-0.01899	0.15674	0.000353913	8.99875e-05	-0.0003529	0.00439	0.000472226	0.00339	2.70819	5.10513	5.41397
38.9906	0.25974	0.01426	-0.02503	0.000123756	-0.000301753	-0.000528597	0.01105	0.0013	0.000363196	3.32168	1.5652	3.4047
39.2406	0.35312	0.01213	0.03279	0.000875441	-0.00023479	1.44973e-05	0.01182	0.000256999	0.000225819	4.75467	1.03375	4.08804
39.4906	-0.01362	-0.01191	-0.09388	0.000308449	-0.000298853	-0.000787421	0.0043	0.000300639	-0.00157	3.15123	1.08283	1.66032
39.7406	-0.14015	-0.00696	-0.09222	-0.000207758	-0.00050477	-0.000858275	-0.00364	-0.000751125	-0.00371	-0.93674	-0.20062	0.98769
39.9906	0.21076	0.02246	-0.06601	0.000588214	-0.000368838	-0.000965183	0.01015	0.00127	-0.00228	4.67981	0.64452	0.18279
40.2406	0.2002	-0.06327	-0.08588	0.000447048	-0.000355467	-0.000671213	0.0048	-0.00205	-0.00356	2.56738	1.07296	1.63319
40.4906	0.32942	-0.01558	-0.14657	0.000473479	-0.00041114	-0.00114	0.01234	0.000186078	-0.00392	4.66628	0.88797	-0.06536
40.7406	0.28661	-0.01339	-0.16281	0.000481556	-0.000451014	-0.000989585	0.00996	0.000166063	-0.00285	4.19332	0.01945	0.27332
40.9906	0.34872	0.04208	-0.07303	0.000565168	-0.000512743	-0.00102	0.01062	0.0011	-0.00231	5.02693	-0.36676	-0.21215
41.2406	0.36846	-0.03477	-0.13107	0.00112	-0.000403191	-0.000534936	0.01016	-0.000124636	-0.00233	4.2612	-0.32766	0.43026
41.4906	0.36008	0.01843	-0.1276	0.00106	-0.000479565	-0.00107	0.00967	-0.000212334	-0.00484	4.58967	-0.1257	-0.72352
41.7406	0.32099	0.04376	-0.18852	0.00175	-0.000657456	-0.00105	0.01028	0.000749546	-0.00571	9.03436	-1.83284	-0.85343
41.9906	0.13918	0.10083	-0.02245	0.00191	-0.00077945	-0.00104	0.00517	0.00122	-0.00348	9.35772	-3.45093	-2.32646
42.2406	0.10986	0.18425	-0.21388	0.00179	-0.000816912	-0.000708016	0.00478	0.00286	-0.00659	8.94956	-4.37859	-0.08114
42.4906	-0.01269	0.14845	-0.29253	0.00175	-0.000639018	-0.00067023	0.00161	0.00325	-0.00833	9.58482	-2.7817	0.61979
42.7406	0.00567	0.03801	-0.23943	0.00207	-0.000253145	-0.00108	0.00263	0.000454287	-0.00743	12.3483	0.14201	-1.13937
42.9906	0.2507	0.0469	-0.07777	0.00205	1.07255e-05	-0.00155	0.00778	0.00142	-0.00597	13.3443	2.96488	-2.06819
43.2406	0.07795	0.0701	-0.11602	0.00155	7.62456e-05	-0.00133	0.00302	0.0017	-0.00516	9.49638	2.7477	-1.50443
43.4906	0.22296	0.00818	-0.09144	0.00171	0.000250819	-0.000824513	0.00645	7.47854e-05	-0.00365	9.01253	3.36207	0.82347
43.7406	0.23581	-0.04254	-0.00397	0.00131	0.000340809	-0.000486889	0.00608	-0.000481588	-0.000300397	5.51217	3.44142	1.86758
43.9906	0.08241	0.00488	0.03611	0.00153	0.000283463	-0.000732266	0.00415	-0.000148645	0.000406255	7.87297	3.20614	0.91109
44.2406	0.23803	-0.02031	0.0808	0.00131	0.000552923	-0.000225809	0.00708	-0.00015549	0.000281253	7.58741	4.6656	3.99224
44.4906	0.26579	0.03298	0.108	0.00145	0.000480387	-0.00022754	0.00769	0.00091732	0.00205	8.67203	4.24012	4.39903
44.7406	0.35578	0.07192	0.13035	0.00133	0.000374249	-0.000242575	0.01115	0.00204	0.00265	8.52952	3.27419	3.83865
44.9906	0.27004	0.11149	0.13256	0.00133	8.13154e-05	-0.000494317	0.00903	0.00287	0.00301	9.65377	1.8921	2.95875
45.2406	0.33797	0.08997	0.00602	0.00119	0.000153239	-0.000463772	0.01091	0.00215	-0.00148	7.56348	1.92709	2.51597
45.4906	0.38282	0.12283	-0.03292	0.000972508	6.71429e-05	-0.000657828	0.01216	0.00277	-0.0023	6.92429	1.75656	2.87685
45.7406	0.14406	0.00928	-0.11381	0.00114	6.19824e-05	-0.000876244	0.00595	-0.000165237	-0.0049	8.80928	2.07577	1.24569
45.9906	0.03833	-0.01365	-0.08475	0.00164	7.205e-05	-0.00106	0.00379	-0.00134	-0.00495	12.8039	2.1258	-0.12497
46.2406	0.08099	-0.07137	-0.17207	0.00121	0.000124886	-0.000817941	0.00483	-0.00194	-0.0066	7.99441	3.19578	2.94264
46.4906	0.02132	-0.03471	-0.21153	0.00131	0.000474677	-0.000134616	0.00209	-0.00179	-0.00613	7.85072	5.47279	8.99145
46.7406	-0.01466	-0.03413	-0.21523	0.000929774	0.000192094	-0.000581318	0.00079371	-0.000709652	-0.00468	5.70683	3.69873	6.15849
46.9906	0.14855	0.03234	-0.21777	0.000856702	0.000150694	-0.000778965	0.00448	0.00115	-0.00462	5.36972	3.51431	4.96391
47.2406	0.09196	-0.00715	-0.24309	0.000910158	0.000210238	-0.000786911	0.00369	-0.000681318	-0.00579	5.88562	3.6828	4.16536
47.4906	0.10594	0.01482	-0.20994	0.00111	0.000293823	-0.000672853	0.00448	9.59643e-06	-0.00459	6.4323	3.99772	4.53981
47.7406	0.19388	0.01907	-0.20585	0.00115	0.00028247	-0.000437058	0.00641	0.000168781	-0.00469	4.70452	3.4662	4.96372
47.9906	0.15042	0.06241	-0.20363	0.00125	0.000327175	-0.000686164	0.00545	0.00135	-0.00435	5.53324	3.38817	4.0882
48.2406	0.09439	0.05548	-0.13118	0.00131	0.000417792	-0.000632524	0.00325	0.00155	-0.00274	5.81935	4.29329	4.98365
48.4906	0.08379	0.04054	-0.01842	0.00127	0.000688601	-0.00045213	0.0044	0.00149	0.000481559	6.29433	6.05747	6.7651
48.7406	0.02802	0.03292	-0.03798	0.00124	0.00068124	-0.000446468	0.00316	0.00117	0.000381311	5.53006	5.7646	6.09753
48.9906	0.19246	0.10539	0.02947	0.0015	0.000496731	-0.00021455	0.006	0.00269	0.00154	6.90214	5.23512	8.60253
49.2406	0.14748	0.12065	-0.01138	0.00165	0.000375548	-0.000442237	0.00473	0.00271	-1.70627e-05	6.76044	3.90178	6.03996
49.4906	0.17309	0.14285	0.01218	0.00164	0.000326092	-0.000353187	0.00524	0.00319	0.000870947	7.24675	3.64721	7.00774
49.7406	0.27231	0.13513	0.04694	0.00137	0.000499006	-0.000370686	0.00754	0.00324	0.00177	5.94939	4.63465	6.71062
49.9906	0.37621	0.19137	0.07526	0.00134	0.000367696	-0.000315326	0.01116	0.00499	0.00355	5.53383	3.65306	7.0547
50.2406	0.27888	0.14639	0.07633	0.00153	0.000468425	-0.000101386	0.00948	0.00465	0.0041	7.08158	4.49265	9.17004
50.4906	0.32535	0.17672	0.16306	0.0017	0.000392541	-0.000107171	0.0095	0.00455	0.00537	8.38637	4.33887	9.72576
50.7406	0.25732	0.11538	0.09583	0.00193	0.000569086	8.52756e-06	0.00714	0.00301	0.00321	9.26192	5.65692	11.1162
50.9906	0.2928	0.15084	0.1369	0.00197	0.000599551	0.000218039	0.0079	0.00398	0.00414	9.91849	6.03126	13.2491
51.2406	0.33926	0.13341	0.17954	0.00183	0.000597747	0.000301667	0.00887	0.00364	0.00506	9.49839	6.13374	14.0687
51.4906	0.36554	0.12173	0.21808	0.00191	0.000598263	0.000300462	0.00948	0.00335	0.00591	9.8689	6.18335	14.1636
51.7406	0.48866	0.1269	0.28232	0.00205	0.000500715	0.000311458	0.01227	0.00301	0.00814	10.5453	5.84003	14.7843
51.9906	0.47034	0.14495	0.24836	0.00227	0.00055791	0.000552085	0.01223	0.00432	0.00786	11.2348	6.10099	16.1076
52.2406	0.44526	0.13294	0.21915	0.00247	0.000507974	0.000614205	0.01134	0.0037	0.00726	12.3779	5.93968	16.649
52.4906	0.38896	0.15602	0.24111	0.00231	0.000617095	0.000742799	0.01025	0.00475	0.00731	12.5231	6.82606	18.0778
52.7406	0.31495	0.1662	0.23974	0.00187	0.00071188	0.000597485	0.00916	0.00463	0.00702	10.4698	7.07253	17.1769
52.9906	0.25223	0.18632	0.34203	0.00167	0.000785629	0.000799099	0.00835	0.00508	0.00998	10.6577	7.3756	18.1345
53.2406	0.2114	0.19611	0.36509	0.00169	0.000930166	0.00127	0.00681	0.00548	0.00983	11.0001	8.18664	20.6671
53.4906	0.14765	0.17656	0.37328	0.00185	0.000883498	0.00146	0.00588	0.00512	0.0104	11.9436	7.88279	21.3082
53.7406	0.16575	0.18536	0.36526	0.00191	0.000868848	0.00147	0.00537	0.00522	0.00974	12.6524	8.03588	21.6433
53.9906	0.25337	0.1929	0.34376	0.0019	0.00081082	0.0014	0.00801	0.0054	0.00949	12.9834	7.81883	22.03
54.2406	0.21953	0.07966	0.31625	0.00211	0.00101	0.0016	0.0089	0.00313	0.01175	14.8991	9.55115	24.3021
54.4906	0.25178	0.11043	0.34004	0.00207	0.00103	0.00189	0.00846	0.00323	0.00958	14.3627	9.53563	26.2183
54.7406	0.26577	0.059	0.40105	0.00195	0.00134	0.00238	0.0093	0.00235	0.01182	13.66	11.3693	28.8891
54.9906	0.29533	0.10126	0.39245	0.0021	0.00135	0.0023	0.00961	0.00337	0.01157	14.2171	11.4655	28.796
55.2406	0.32332	0.07145	0.3544	0.00248	0.00119	0.00175	0.01197	0.00326	0.01193	16.4869	10.4428	25.8676
55.4906	0.22237	0.1342	0.41484	0.00258	0.00107	0.00178	0.0098	0.00407	0.01233	17.5922	9.64037	26.7568
55.7406	0.40714	0.09704	0.39222	0.0022	0.00104	0.00144	0.01439	0.00369	0.01313	15.8009	9.17347	24.5726
55.9906	0.49348	0.16614	0.56187	0.00188	0.000984965	0.00135	0.01512	0.00529	0.01555	13.4819	8.13783	22.1331
56.2406	0.25126	0.11274	0.45185	0.00199	0.00111	0.00151	0.00951	0.00396	0.01233	13.1326	9.2467	23.4221
56.4906	0.24697	0.12393	0.54915	0.00158	0.00104	0.00171	0.01015	0.00479	0.01941	10.862	8.79833	24.888
56.7406	0.21899	0.16607	0.48231	0.00149	0.00111	0.00208	0.00754	0.00511	0.0139	10.1135	8.93596	26.014
56.9906	0.22371	0.15571	0.46258	0.00153	0.00118	0.00221	0.00722	0.00451	0.01169	9.83102	9.06189	24.9367
57.2406	0.19116	0.14574	0.47912	0.0015	0.000950237	0.00143	0.00682	0.00448	0.0123	9.81465	8.11419	22.4635
57.4906	0.19176	0.13503	0.4347	0.00146	0.000930304	0.00166	0.00685	0.00508	0.01731	9.58521	8.15453	24.5485
57.7406	0.24943	0.21491	0.43721	0.00153	0.00118	0.00261	0.00789	0.00631	0.01314	9.81502	8.8246	28.4644
57.9906	0.18201	0.15071	0.28837	0.00158	0.00124	0.0028	0.00636	0.00537	0.01093	10.0392	9.29671	29.2247
58.2406	0.08626	0.10627	0.23417	0.00175	0.00154	0.00358	0.00305	0.00333	0.00747	10.5718	10.8744	31.6475
58.4906	0.0955	0.12261	0.25335	0.00165	0.00144	0.0037	0.00326	0.00413	0.00886	10.0247	10.0016	32.5777
58.7406	0.07888	0.12698	0.21871	0.00166	0.00155	0.00425	0.00246	0.00368	0.00691	9.47668	10.0694	34.0887
58.9906	0.03968	0.11155	0.17792	0.00179	0.0016	0.00424	0.0015	0.00338	0.00545	10.2105	10.3616	34.1916
59.2406	0.06588	0.09837	0.15833	0.00169	0.00167	0.00458	0.00212	0.00282	0.00507	9.43703	10.5719	35.1692
59.4906	0.06373	0.09889	0.15293	0.00163	0.0016	0.00433	0.00193	0.00293	0.00465	9.05939	10.1003	33.9517
59.7406	0.0702	0.10797	0.16626	0.00156	0.00159	0.00426	0.00207	0.00307	0.00497	8.60136	9.88541	33.5776
59.9906	0.06123	0.09912	0.13299	0.00148	0.0016	0.00433	0.00184	0.00288	0.00391	8.087	9.73247	33.7582
60.2406	0.10818	0.08637	0.16966	0.00171	0.00164	0.00375	0.00305	0.00248	0.0048	8.76291	10.0622	30.66
60.4906	0.12209	0.09427	0.15772	0.00168	0.00154	0.00322	0.0035	0.00277	0.00454	8.59033	9.72222	28.885
60.7406	0.10605	0.09283	0.13481	0.00151	0.00154	0.00329	0.00305	0.00274	0.00412	8.63733	9.88656	30.6583
60.9906	0.11969	0.089	0.15701	0.00143	0.00151	0.00329	0.00353	0.00255	0.00509	8.49942	9.80892	30.6094
61.2406	0.14723	0.10262	0.19243	0.00135	0.00129	0.00278	0.00398	0.00288	0.00559	7.45948	8.2898	26.2117
61.4906	0.19031	0.12111	0.20455	0.00129	0.001	0.00254	0.00523	0.00344	0.00626	7.9332	7.2334	26.9718
61.7406	0.17358	0.11742	0.15901	0.00139	0.00111	0.00262	0.00518	0.00362	0.00521	8.77754	7.78554	28.217
61.9906	0.19226	0.11252	0.13899	0.00116	0.001	0.00239	0.00522	0.00336	0.00456	7.40262	6.8215	25.7319
62.2406	0.17261	0.10765	0.12966	0.00103	0.000911494	0.00219	0.0047	0.003	0.00368	6.72479	6.40841	24.0273
62.4906	0.1517	0.09794	0.12633	0.000897618	0.000831049	0.00217	0.00405	0.00273	0.0036	5.82778	5.92717	22.7153
62.7406	0.10347	0.07758	0.12425	0.00103	0.000870334	0.00223	0.00287	0.00223	0.00378	6.60893	6.28493	25.1926
62.9906	0.08732	0.07244	0.10013	0.00107	0.000979316	0.00227	0.00245	0.00211	0.00322	6.07597	6.43537	25.1514
63.2406	0.09111	0.07311	0.11102	0.00102	0.00104	0.00212	0.0025	0.00215	0.00349	5.87578	6.85095	23.7907
63.4906	0.07016	0.06717	0.11926	0.001	0.000911563	0.00189	0.00198	0.00193	0.00355	6.49122	6.83412	24.8136
63.7406	0.09726	0.09047	0.17231	0.000859108	0.000838671	0.00162	0.00273	0.00264	0.00481	6.23125	6.66018	21.7003
63.9906	0.10713	0.08939	0.17136	0.00101	0.000846249	0.00191	0.00296	0.00257	0.00495	6.46591	6.66198	23.5048
64.2406	0.10518	0.10248	0.20572	0.00114	0.001	0.00232	0.00286	0.00287	0.00573	6.27836	6.56586	24.2932
64.4906	0.08606	0.0899	0.25188	0.00109	0.00104	0.00261	0.00235	0.0025	0.00673	4.98229	5.57654	21.0712
64.7406	0.05113	0.05511	0.14603	0.000970748	0.000999015	0.00292	0.00139	0.00168	0.00436	4.81687	5.6677	23.1081
64.9906	0.06112	0.0535	0.13209	0.000988951	0.000990602	0.00244	0.00165	0.00152	0.00365	4.35043	5.336	18.5749
65.2406	0.05374	0.06779	0.13802	0.00108	0.00115	0.00262	0.00149	0.00191	0.00375	4.53392	5.78989	19.6033
65.4906	0.08832	0.07871	0.18414	0.00144	0.00112	0.00275	0.00233	0.00218	0.00495	5.69445	5.87031	21.4282
65.7406	0.08868	0.08592	0.18606	0.00159	0.00113	0.00287	0.00248	0.00252	0.0051	6.07793	5.93504	23.0577
65.9906	0.0911	0.09028	0.21753	0.00151	0.00111	0.0029	0.00238	0.00253	0.00579	5.61266	5.88433	22.6616
66.2406	0.09534	0.0872	0.24085	0.00142	0.000956254	0.00222	0.00244	0.00232	0.00602	4.74531	4.93526	16.626
66.4906	0.09487	0.07908	0.24475	0.00144	0.000895719	0.00235	0.00311	0.00241	0.00706	4.85918	4.87536	17.7094
66.7406	0.09568	0.06728	0.23395	0.00138	0.000715397	0.00224	0.00251	0.0018	0.00581	4.62768	4.20727	17.2144
66.9906	0.14758	0.09647	0.28126	0.00149	0.000760509	0.00246	0.00483	0.00319	0.00906	4.78891	4.13545	17.9798
67.2406	0.10972	0.07076	0.23277	0.00171	0.000883621	0.0024	0.00279	0.00188	0.00581	4.96329	3.93079	15.5596
67.4906	0.09126	0.07069	0.23024	0.00144	0.00088424	0.0024	0.00223	0.00184	0.00573	4.25699	3.76978	14.597
67.7406	0.07155	0.06694	0.24629	0.00105	0.000820495	0.00239	0.00187	0.00176	0.00616	3.34042	3.4585	13.8716
67.9906	0.06798	0.0719	0.2596	0.000926645	0.000696178	0.0023	0.00272	0.00245	0.00698	3.47111	3.56197	14.7767
68.2406	0.06177	0.05572	0.22283	0.00109	0.000690088	0.00211	0.00158	0.00146	0.00546	3.32581	3.08932	12.3856
68.4906	0.05751	0.05433	0.22387	0.00104	0.000667986	0.0023	0.0015	0.00155	0.00567	3.08777	3.0189	13.224
68.7406	0.05423	0.04606	0.2203	0.00107	0.000601922	0.0024	0.00135	0.00133	0.00552	2.97569	2.72817	12.441
68.9906	0.05819	0.04651	0.18172	0.00113	0.000584386	0.00259	0.00161	0.00144	0.00481	3.29162	2.86386	13.7702
69.2406	0.06163	0.04162	0.18293	0.000984701	0.000495894	0.00242	0.00159	0.00117	0.00448	3.05646	2.66272	12.6645
69.4906	0.06684	0.03602	0.19433	0.00118	0.000536772	0.00272	0.00176	0.00112	0.00491	3.10745	2.57419	12.3146
69.7406	0.07099	0.03638	0.21133	0.00111	0.00049692	0.00275	0.00187	0.00106	0.00514	3.04336	2.53046	12.3998
69.9906	0.06885	0.03299	0.2156	0.00101	0.000435908	0.00251	0.00174	0.00104	0.00548	2.86738	2.28697	10.5556
70.2406	0.07694	0.04188	0.24977	0.000926823	0.000473048	0.00235	0.00208	0.00115	0.00616	2.93762	2.44161	10.7548
70.4906	0.07386	0.03835	0.22572	0.00087851	0.000435597	0.00214	0.00197	0.00107	0.00548	3.01794	2.45922	10.7599
70.7406	0.07608	0.03557	0.21294	0.00106	0.000461427	0.00243	0.00203	0.00104	0.00519	2.94002	2.30482	10.183
70.9906	0.06935	0.03478	0.1954	0.00103	0.00051536	0.00255	0.00199	0.00108	0.00495	2.91545	2.4023	10.9763
71.2406	0.05109	0.02643	0.17808	0.000672694	0.000411793	0.00238	0.00141	0.00083078	0.00443	2.43375	2.26574	11.106
71.4906	0.04646	0.02549	0.16845	0.000596227	0.000405995	0.00236	0.00137	0.000816902	0.00426	2.34114	2.24734	11.2196
71.7406	0.03667	0.02551	0.18805	0.000525444	0.000462029	0.00241	0.00104	0.000789409	0.00465	2.03259	2.24439	11.0576
71.9906	0.03209	0.01726	0.14783	0.000538213	0.000448685	0.00252	0.00090246	0.000558496	0.00362	1.99623	2.13805	11.2516
72.2406	0.00868	-0.00992	0.05224	0.000331177	0.00019868	0.00225	0.000240062	-0.00014678	0.0013	1.31351	1.26865	7.22948
72.4906	-0.00542	-0.01295	0.0529	4.80723e-06	0.000105598	0.00217	-0.000159978	-0.0002575	0.00135	0.90472	1.20737	7.2269
72.7406	-0.00495	-0.00864	0.05743	-4.79451e-05	0.000102304	0.0019	-0.000146951	-0.0001797	0.00143	0.92901	1.31376	7.35062
72.9906	0.00484	-0.00891	0.05784	3.41952e-05	1.83619e-05	0.00159	6.03413e-05	-0.000199746	0.00142	1.23016	1.2945	7.31833
73.2406	0.00225	-0.00882	0.06157	-0.000132015	-9.20483e-05	0.00122	-3.24583e-05	-0.000215827	0.00155	1.13663	1.2598	7.57629
73.4906	0.01033	-0.00532	0.11619	-5.05588e-06	1.63235e-07	0.00135	0.000218409	-0.000138256	0.00281	1.32968	1.38989	8.3168
73.7406	0.01389	-0.00485	0.2053	-5.02553e-06	4.61702e-07	0.00128	0.000333477	-0.000136994	0.00493	1.35257	1.43078	9.36609
73.9906	0.0063	-0.00507	0.23466	-0.000167211	-1.54893e-05	0.00114	0.000153382	-0.000176175	0.00599	1.12083	1.42569	10.0215
74.2406	0.06322	0.00636	0.59883	0.00052238	-8.622e-05	0.00109	0.00173	0.0001277	0.01446	2.31059	1.56465	14.9016
74.4906	0.01953	0.00689	0.19442	0.000205508	1.72583e-05	0.000494567	0.000617667	0.000225125	0.00582	2.17227	1.87246	14.8281
74.7406	-0.000791455	0.00437	0.04339	-0.000337785	0.000307185	0.00142	-2.5445e-05	7.1165e-05	0.00107	0.97552	1.79852	7.04318
74.9906	-0.00536	0.00439	0.03728	-0.00040222	0.000324143	0.00134	-0.000130343	8.21533e-05	0.00095055	0.77321	1.82963	7.01968
75.2406	-0.00539	0.00223	0.04327	-0.000348976	0.000344803	0.00162	-0.000105824	3.33724e-05	0.00108	0.84945	1.73609	6.9837
75.4906	-0.00814	0.00254	0.0361	-0.000415683	0.00035587	0.00152	-0.000190391	3.46e-05	0.000937148	0.6945	1.74356	6.85334
75.7406	-0.0095	-0.00213	0.02683	-0.000216347	0.000319237	0.00165	-0.00018431	-3.92967e-05	0.00072053	0.70882	1.58925	6.65025
75.9906	-0.00763	-0.00337	0.02972	-7.11722e-05	0.000347217	0.00189	-0.000129972	-5.72167e-05	0.000782633	0.83501	1.56293	6.70291
76.2406	-0.00293	0.00112	0.02088	-6.30094e-05	0.000332306	0.00128	-3.23313e-05	2.96469e-05	0.000556434	0.93432	1.73505	6.61277
76.4906	0.01935	0.01426	0.04424	0.000492771	0.000677569	0.00189	0.000411807	0.000350981	0.00119	1.78776	2.16035	7.07336
76.7406	0.04002	0.02424	0.06437	0.000981454	0.000729203	0.00186	0.000937878	0.000620365	0.00173	2.60182	2.43471	7.51888
76.9906	0.07677	0.0386	0.08785	0.00176	0.000822467	0.00169	0.00207	0.00106	0.00255	3.96308	2.85368	7.98958
77.2406	0.0677	0.03136	0.0894	0.00154	0.000804638	0.0021	0.00141	0.000761006	0.00224	3.3267	2.57251	7.99878
77.4906	0.06357	0.03038	0.07371	0.00165	0.000914431	0.00207	0.0014	0.000772108	0.00196	3.36219	2.64513	7.7518
77.7406	0.06637	0.03067	0.06947	0.00189	0.00104	0.00215	0.00146	0.00078805	0.00188	3.52102	2.7085	7.69434
77.9906	0.06114	0.02898	0.06708	0.00199	0.00113	0.00228	0.00152	0.000846708	0.00199	3.59667	2.80387	7.83757
78.2406	0.08474	0.02247	0.05735	0.00253	0.000950806	0.0023	0.00193	0.000596147	0.00162	4.25816	2.46186	7.59651
78.4906	0.09539	0.02781	0.06842	0.00264	0.00104	0.0024	0.00205	0.000685775	0.0018	4.38198	2.57601	7.74056
78.7406	0.08734	0.0296	0.06571	0.00272	0.00116	0.00242	0.00231	0.000836386	0.00197	4.66512	2.79325	7.85157
78.9906	0.12713	0.05922	0.11062	0.00255	0.00119	0.00194	0.00301	0.00149	0.00283	5.59426	3.60066	8.64543
79.2406	0.17548	0.10744	0.16442	0.00327	0.00177	0.0023	0.00426	0.00276	0.00426	6.32267	4.55827	9.37066
79.4906	0.10332	0.0686	0.11439	0.00251	0.00156	0.00237	0.0025	0.00173	0.00297	5.06904	4.09792	9.19159
79.7406	0.11321	0.0786	0.12055	0.00262	0.00174	0.00223	0.00277	0.00196	0.00309	5.20459	4.36269	9.14249
79.9906	0.13969	0.09566	0.13685	0.00276	0.00177	0.00194	0.00332	0.00232	0.00336	5.83554	4.76402	9.34421
80.2406	0.10781	0.06286	0.12798	0.0026	0.00137	0.00219	0.00234	0.00145	0.00303	5.9652	4.27042	10.3381
80.4906	0.13075	0.08344	0.17943	0.00341	0.00197	0.00324	0.0028	0.00194	0.00432	5.60076	4.28292	10.5592
80.7406	-0.01615	0.01427	0.04012	0.000198125	0.00133	0.00307	-0.000292725	0.000363	0.00103	0.61612	2.29151	6.93847
80.9906	-0.01304	0.01213	0.03198	0.0003964	0.00145	0.00338	-0.000225133	0.000303356	0.000837433	0.72549	2.23893	6.79601
81.2406	0.000927038	0.01466	0.02652	0.000951477	0.00168	0.00361	5.39e-05	0.000338577	0.000715577	1.24049	2.35352	6.71665
81.4906	-0.00423	0.01078	0.01903	0.000797278	0.00179	0.00398	-5.76444e-05	0.000250794	0.000536289	0.9892	2.2424	6.56076
81.7406	-0.01195	0.00686	0.01217	0.000467394	0.00162	0.00373	-0.000150175	0.000147375	0.000314894	0.6948	2.1121	6.35659
81.9906	-0.01138	0.00424	0.00887	0.00013212	0.0011	0.00257	-0.00013683	8.684e-05	0.00020399	0.49725	2.08138	6.37826
82.2406	0.20335	0.08087	0.3769	0.00404	0.00144	0.00405	0.0059	0.00239	0.01172	7.66954	4.17774	14.9447
82.4906	0.20003	0.05844	0.37429	0.00391	0.000974978	0.00381	0.00522	0.00148	0.01027	7.2763	3.30252	14.1432
82.7406	0.08813	0.04179	0.16919	0.00256	0.00134	0.00344	0.00202	0.0009969	0.00413	4.15697	3.08008	10.2646
82.9906	0.0474	0.03039	0.09921	0.00186	0.00136	0.00313	0.00101	0.000707467	0.00233	2.8583	2.78353	8.55338

## Sheet: Fig.4
Lai	HCO3-	Runoff	Precipitation	Temperature	Forest	Grass	Cropland	Urban	pCO2
-52.0094	2.8548	110.667	372.657	5.87122	0	0.97726	0.02274	0	3042.8
-51.7594	2.77487	101.697	365.397	7.01508	0	0.97636	0.02354	0.0001056	2967.61
-51.5094	2.76497	81.3892	335.889	5.74629	0	0.99738	0.00226	0.000364267	2778.65
-51.2594	2.77487	74.8577	322.46	4.85848	0	0.99767	0.00229	3.665e-05	2698.1
-50.2594	4.8536	467.926	1373.42	6.61471	0.79307	0.20553	0.00141	0	15408.8
-43.5094	3.72515	703.926	1154.73	10.1007	0	0.99999	1.33e-05	0	8276.29
-43.2594	4.56532	227.108	1057.26	9.55419	0.99105	0.00798	0.0009716	0	14767.4
-43.0094	4.80085	340.028	1253.85	8.85533	1	2e-07	0	0	16610.8
-42.7594	4.33345	350.751	1102.62	9.28405	0.67206	0.18306	0.14489	0	13053.8
-42.5094	4.90503	511.917	1537.31	9.97111	1	0	0	0	18647.5
-42.2594	5.00292	564.826	1606.97	9.33272	1	0	0	0	19186.1
-42.0094	5.25572	1515.79	2752.43	10.3383	0.85947	0.13478	0.00478	0.0009654	23284.9
-41.7594	4.99017	472.327	1438.41	5.90623	0.99999	2e-07	4.75e-06	0	16198.6
-41.5094	4.89492	436.388	1356.38	8.23979	0.96697	0.01849	0.01448	6.915e-05	17118.4
-41.0094	4.76265	762.983	1699.99	10.5113	0.75221	0.23782	0.00916	0.00080785	17527.6
-40.7594	5.33134	1362.44	2611.66	9.77746	0.96271	0.03631	0.0009717	0	23651
-40.5094	3.82367	736.386	1322.48	11.9438	0.06527	0.81558	0.11915	0	9764.71
-40.0094	3.42583	495.066	954.453	11.101	0	0.93445	0.06553	1.965e-05	6874.3
-39.7594	3.33583	501.68	929.139	11.9615	0.00277	0.71092	0.28435	0.00196	6668.76
-39.5094	2.99092	203.615	571.23	10.1824	0	0.99998	2.28e-05	0	4331.69
-39.2594	2.75414	145.638	463.621	11.228	0	0.99999	1.335e-05	0	3568.32
-39.0094	2.53525	95.1932	352.451	11.3684	0	0.99962	0.0003631	1.21e-05	2798.61
-38.7594	2.83172	287.808	606.418	12.4488	0	0.98852	0.00918	0.0023	4471.32
-38.5094	3.28489	525.795	993.064	13.2103	0.1306	0.68447	0.18493	0	7928.27
-38.2594	2.99339	430.983	780.73	13.5157	0.00354	0.66491	0.3271	0.00446	5603.05
-38.0094	3.02605	365.891	746.936	13.9871	0	0.763	0.23598	0.00102	5392.73
-37.7594	2.9845	329.677	709.925	13.8777	0	0.69777	0.29929	0.00294	5142.75
-37.5094	3.06719	405.789	810.56	14.154	0.00355	0.66798	0.32792	0.000557233	5819.49
-37.2594	2.88692	288.505	653.096	14.319	0	0.65383	0.34617	0	4765.07
-37.0094	3.06979	269.998	687.988	13.8136	0.12714	0.53758	0.33527	0	5829.04
-36.7594	3.40057	219.615	740.858	13.3641	0.39932	0.32304	0.27762	2.826e-05	8040.52
-36.5094	2.72776	225.03	573.966	15.2088	0	0.69435	0.30565	0	4214.06
-36.2594	3.2657	297.867	799.885	13.5233	0.16804	0.72184	0.11012	0	6892.59
-36.0094	1.38253	270.298	604.035	15.2617	0	0.5	0	0	4419.64
-35.7594	3.46649	490.849	997.529	11.356	0	0.98885	0.01115	0	7168.57
-35.5094	2.75429	225.411	509.594	9.93957	0	0.99999	9.63333e-06	0	3894.34
-35.2594	2.36395	129.232	358.451	14.8592	0	0.59459	0.40541	0	2773.48
-35.0094	2.39651	144.65	395.107	15.3842	0	0.70719	0.29267	0.00013202	3011.85
-34.7594	2.44417	156.23	432.582	15.6305	0	0.8012	0.1988	2.39167e-06	3260.21
-34.5094	2.53256	177.776	496.413	16.1288	0	0.79716	0.20137	0.00147	3664.5
-34.2594	2.87209	292.693	698.15	15.4048	0	0.77633	0.22336	0.00030996	5027.07
-34.0094	2.67208	244.077	595.251	16.2822	0	0.60976	0.38569	0.00455	4300.49
-33.7594	2.59434	229.791	564.407	16.7476	0	0.77931	0.19623	0.02446	4021.79
-33.5094	2.57429	183.039	497.46	15.5651	0	0.75796	0.24196	7.67667e-05	3701.4
-33.2594	2.45297	155.716	452.476	16.3555	0	0.89098	0.10894	8.64143e-05	3373.07
-33.0094	2.32261	142.769	403.414	17.3067	0	0.79349	0.20609	0.000428212	3030.05
-32.7594	2.42553	194.48	470.756	17.2387	0	0.79746	0.20216	0.000380873	3475.29
-32.5094	2.04239	132.548	354.335	17.476	0	0.83311	0.07583	0.000146409	2745.81
-32.2594	1.88822	129.99	348.531	17.5038	0	0.81437	0.03418	0.00145	2695.79
-32.0094	2.03427	150.908	379.889	18.1029	0	0.87013	0.0456	0.00735	2817.41
-31.7594	1.96609	134.766	338.41	18.2122	0	0.86867	0.04511	0.01215	2546.38
-31.5094	2.11238	136.946	367.514	18.4129	0.02335	0.90082	0.04604	0.00479	2935.67
-31.2594	2.12203	128.997	354.095	18.4986	0.04044	0.9246	0.03326	0.0017	2946.08
-31.0094	2.04128	111.646	310.276	18.6628	0.02778	0.9314	0.03996	0.000863417	2580.72
-30.7594	1.94453	103.574	273.7	18.7769	0	0.96628	0.0326	0.00112	2140.77
-30.5094	1.97297	115.66	297.126	18.7654	0	0.9597	0.03863	0.00167	2290.12
-30.2594	2.0412	128.854	328.195	18.6645	0.00705	0.91034	0.08204	0.000571271	2552.83
-30.0094	2.32536	193.994	470.547	17.8247	0.00947	0.88384	0.10429	0.0024	3509.37
-29.7594	2.57175	252.594	590.704	17.1666	0.04399	0.81286	0.12171	0.02144	4412.8
-29.5094	3.01827	376.08	846.268	16.3766	0.0435	0.80504	0.14426	0.0072	6184.82
-29.2594	2.97307	393.934	841.44	15.9496	0	0.79511	0.2002	0.00468	5893.98
-29.0094	2.87165	385.794	826.305	17.2724	0	0.85074	0.1464	0.00286	5751.02
-28.7594	2.92215	406.553	850.948	16.6969	0	0.83574	0.15458	0.00968	5861.83
-28.5094	2.79302	369.146	803.757	17.9774	0	0.84576	0.15174	0.0025	5557.78
-28.2594	2.57795	300.452	701.729	19.5972	0	0.91419	0.0852	0.00061156	4868.83
-28.0094	2.22326	207.24	497.642	19.719	0	0.94013	0.05932	0.000547808	3565.84
-27.7594	2.11956	150.161	412.494	19.9209	0	0.9588	0.03988	0.00132	3018.73
-27.5094	2.4201	211.316	564.24	19.3906	0	0.95703	0.04104	0.00194	3999.2
-27.2594	2.39719	188.105	564.881	19.2904	0.10778	0.85713	0.03458	0.00050282	4778.31
-27.0094	2.11821	116.945	378.399	19.1468	0	0.93827	0.06092	0.000804725	2816.41
-26.7594	2.12854	131.322	395.864	19.3801	0.02583	0.91343	0.06074	0	3083.65
-26.5094	2.26168	182.72	482.479	19.6023	0.02431	0.88392	0.09178	0	3644.64
-26.2594	2.34384	220.283	519.457	18.766	0	0.77439	0.2183	0.00732	3712.8
-26.0094	2.44355	247.772	577.137	18.75	0	0.83046	0.16905	0.000488107	4121.15
-25.7594	2.46297	271.981	612.744	19.0812	0	0.92814	0.07151	0.000354336	4338.67
-25.5094	2.32176	281.333	596.8	19.7154	0	0.95655	0.04328	0.0001674	4174.01
-25.2594	2.58875	342.365	778.035	20.2152	0.12861	0.79956	0.05504	0.01679	6076.86
-25.0094	2.64572	318.976	789.732	20.3123	0.17718	0.76534	0.05552	0.00196	6659.14
-24.7594	2.74007	324.505	839.531	20.5417	0.22834	0.735	0.03628	0.000374267	7370.63
-24.5094	2.63396	270.947	745.211	20.6474	0.19753	0.75907	0.0434	0	6556.65
-24.2594	2.53257	254.41	699.096	21.1342	0.16078	0.81105	0.02736	0.000801042	5990.6
-24.0094	2.51429	241.715	676.693	20.6508	0.15915	0.81905	0.02122	0.000581264	5840.19
-23.7594	2.23658	201.081	540.122	21.4585	0.07882	0.89697	0.02419	1.41714e-05	4376.02
-23.5094	2.27944	230.943	585.152	21.9321	0.06583	0.88571	0.03904	0.00942	4462.94
-23.2594	2.0277	127.345	403.445	22.2192	0	0.98719	0.01278	2.812e-05	2919.13
-23.0094	2.26443	286.191	593.824	21.6675	0	0.95743	0.04169	0.000885	4081.74
-22.7594	2.17959	177.203	503.028	22.8529	0	0.99069	0.0093	1.275e-06	3559.63
-22.5094	1.99206	115.669	369.823	22.8256	0	0.99653	0.00346	5.04e-06	2720.43
-22.2594	1.33117	31.4683	217.287	22.8006	0	0.85639	0.000751743	0	1321.61
-22.0094	1.86933	110.075	324.932	22.2314	0	0.99682	0.00318	0	2422.88
-21.7594	2.00219	163.049	446.975	23.3317	0	0.98359	0.01593	0.000484363	3156.59
-21.5094	2.2738	325.596	681.328	23.3936	0	0.99593	0.00333	0.000744467	4611.94
-21.2594	2.31997	264.734	686.618	24.0591	0.07664	0.9132	0.01016	0	5181.69
-21.0094	2.33191	364.814	764.155	24.5091	0.02722	0.94856	0.02417	4.895e-05	5298.83
-20.7594	2.32656	391.151	890.949	23.8955	0.07188	0.82896	0.03167	0.000824933	6128.53
-20.5094	2.26518	251.905	615.579	23.4608	0.05576	0.91775	0.02647	2.83053e-05	4621.72
-20.2594	2.33759	281.071	667.4	23.326	0.07241	0.8962	0.03027	0.00112	5057.11
-20.0094	2.20821	220.412	563.697	23.1671	0.02315	0.94812	0.02842	0.000310324	4069
-19.7594	2.21083	202.101	541.67	22.9519	0.02636	0.94015	0.03341	7.67939e-05	3964.99
-19.5094	2.39267	294.622	691.211	22.9848	0.05399	0.90019	0.04364	0.00218	5061.3
-19.2594	2.47324	364.906	793.171	23.466	0.06084	0.876	0.06146	0.0017	5712.17
-19.0094	2.32947	343.324	787.27	24.0331	0.06535	0.86388	0.04151	0.000686174	5493.56
-18.7594	2.33499	281.623	679.239	24.3294	0.08953	0.88107	0.02898	0.000423036	5191.54
-18.5094	2.33943	285.341	686.108	23.9974	0.08232	0.88648	0.03046	0.000734366	5184.7
-18.2594	2.44734	323.864	761.344	23.2362	0.08297	0.88654	0.03022	0.0002629	5669.78
-18.0094	2.49831	329.585	783.861	23.0065	0.09516	0.87946	0.02506	0.000317371	5902.39
-17.7594	2.44732	310.771	706.822	22.1679	0.03673	0.92402	0.03808	0.00118	5058.81
-17.5094	2.57977	426.732	880.097	23.678	0.04961	0.89863	0.05073	0.00103	6191.06
-17.2594	2.72788	526.959	1023.99	23.3728	0.0601	0.8956	0.04247	0.00183	7140.5
-17.0094	2.83491	627.395	1179.6	23.8988	0.09213	0.87356	0.03294	0.00138	8233.86
-16.7594	2.69278	563.032	1044.94	23.741	0.06372	0.89425	0.04128	0.000746015	7240.29
-16.5094	2.7924	617.333	1146.12	23.8484	0.08505	0.83345	0.07916	0.00233	7976.92
-16.2594	2.83717	649.479	1207.17	24.4209	0.1082	0.77604	0.11487	0.000900832	8494.71
-16.0094	2.90576	681.179	1281.05	24.6018	0.13074	0.76359	0.10504	0.000622414	9089.37
-15.7594	3.05355	659.283	1359.09	24.7847	0.28146	0.62811	0.08916	0.00127	10586.4
-15.5094	2.87267	619.81	1227.61	24.4811	0.20442	0.72596	0.06781	0.00181	9137.07
-15.2594	2.86529	668.384	1268.24	24.7357	0.17369	0.74664	0.07866	0.001	9141.11
-15.0094	2.89289	636.427	1242.48	24.0479	0.19274	0.73858	0.06859	8.44353e-05	9137.23
-14.7594	2.67706	468.753	990.059	24.4506	0.13193	0.79254	0.07483	0.000697487	7367.74
-14.5094	2.75863	565.504	1140.52	25.3411	0.1551	0.79514	0.04973	2.31722e-05	8387.63
-14.2594	2.6736	573.551	1124.46	26.0025	0.10541	0.85317	0.04083	0.000584593	7910.07
-14.0094	2.62299	526.177	1019.94	25.148	0.04678	0.9015	0.05165	5.95533e-05	6955.25
-13.7594	2.708	579.996	1071.78	24.4409	0.03502	0.93482	0.03009	6.21583e-05	7222.57
-13.5094	2.68173	575.78	1071.31	24.7297	0.03803	0.89985	0.06207	5.67929e-05	7210.93
-13.2594	2.65012	515.611	1020.49	24.67	0.042	0.89989	0.0571	0.00102	6937.93
-13.0094	2.81203	622.803	1179.83	24.4403	0.10334	0.85468	0.04171	0.000268325	8262.86
-12.7594	2.88741	517.919	1126.92	24.289	0.25181	0.70778	0.03956	0.000848725	9004.17
-12.5094	2.84445	450.084	1038.37	23.6782	0.31409	0.65504	0.03087	0	8670.93
-12.2594	2.82875	433.011	967.806	22.0352	0.19048	0.77686	0.03246	0.000198508	7637.04
-12.0094	2.83846	464.652	986.983	22.2678	0.17289	0.8017	0.02521	0.00020852	7652.61
-11.7594	2.65968	437.272	921.008	23.2655	0.08224	0.88603	0.03128	0.000455156	6679.15
-11.5094	2.47601	360.585	784.733	23.3843	0	0.95566	0.04362	0.000714114	5290.86
-11.2594	2.32767	243.575	645.703	23.5156	0	0.88641	0.10776	0.00583	4414.39
-11.0094	2.37867	327.612	777.994	24.7302	0	0.90977	0.08865	0.00158	5183.69
-10.7594	2.45748	388.638	838.298	24.6504	0	0.89894	0.09926	0.0018	5569.96
-10.5094	2.47177	372.859	825.42	24.3121	0	0.93795	0.05927	0.00278	5513.34
-10.2594	2.556	428.158	872.69	23.4969	0	0.93378	0.06608	0.000137838	5820.72
-10.0094	2.68063	569.066	1058.99	24.5084	0.10006	0.75374	0.14614	6.68222e-05	7447.63
-9.75936	2.83782	772.155	1323.06	24.6474	0.17846	0.6566	0.16437	0.00057072	9281.44
-9.50936	3.29934	1066.15	1828.77	24.0449	0.38812	0.44981	0.16048	0.00159	13190.1
-9.25936	3.11429	1139.44	1775.76	24.4537	0.16047	0.71883	0.12048	0.00022322	11128.4
-9.00936	2.82643	736.729	1315.12	25.3551	0.16116	0.76484	0.06822	0.00578	9180.51
-8.75936	3.19052	644.721	1439.58	24.4193	0.46663	0.46678	0.06659	0	12203.3
-8.50936	3.19045	986.936	1713.08	23.7271	0.44087	0.36656	0.13479	0.00515	13335
-8.25936	3.16298	833.193	1505.32	23.7281	0.32101	0.52789	0.15047	0.00062944	11365.3
-8.00936	3.05618	725.382	1349.66	23.1075	0.18303	0.74696	0.06884	0.00118	9751.24
-7.75936	2.84888	667.31	1280.06	23.6592	0.29633	0.53086	0.08066	0.00882	10611.4
-7.50936	3.14271	1151.82	1887.36	25.2145	0.39861	0.42688	0.16043	0.01407	12782.1
-7.25936	3.21164	1642.74	2426.5	24.151	0.40446	0.46019	0.13213	0.00323	13898.1
-7.00936	3.1396	1326.34	2051.38	24.4341	0.34985	0.43209	0.21531	0.00276	12695.6
-6.75936	3.35393	1446.1	2331.16	23.9037	0.48951	0.37966	0.13066	0.000181117	14731.7
-6.50936	2.95711	1282.67	2042.84	24.1891	0.32244	0.56161	0.04424	0.0002857	12966
-6.25936	3.16663	1224.45	2251.66	25.1776	0.47364	0.43409	0.04874	4.90826e-05	14796.2
-6.00936	3.24076	1599.91	2616.07	24.6904	0.45448	0.43639	0.03651	0.00119	16001.1
-5.75936	3.35837	1323.33	2470.91	24.6426	0.57947	0.33667	0.04151	0.000681712	16439.8
-5.50936	3.1051	1250.12	2056.49	24.9188	0.3347	0.61408	0.05062	0.000593618	12250.4
-5.25936	3.36098	1937.62	2861.91	25.0776	0.44303	0.49029	0.06612	0.000560632	15070.6
-5.00936	3.1323	1430.11	2244.96	25.9247	0.41306	0.516	0.06648	0.00446	13056.3
-4.75936	3.32124	1415.24	2333.49	26.0562	0.53447	0.376	0.08872	0.000811153	15273.8
-4.50936	3.34917	1219.73	2104.7	24.7923	0.46653	0.46689	0.06653	5.09529e-05	14321.1
-4.25936	3.32585	1366.25	2499.27	25.2807	0.66512	0.25451	0.00878	0.000154921	17801.7
-4.00936	3.01831	1417.26	2375.08	23.2775	0.42771	0.34872	0.03256	0.00351	16487.7
-3.75936	3.55324	1287.16	2327.77	25.1364	0.6962	0.23966	0.06351	0.000621863	17101
-3.50936	3.55599	1354.79	2344.95	25.3896	0.69297	0.20387	0.1029	0.00026172	17208.8
-3.25936	3.6409	1272.88	2302.8	24.6567	0.76048	0.15147	0.08802	3.13905e-05	17796.6
-3.00936	3.14532	1465.11	2710.93	24.9449	0.61573	0.19311	0.0548	4.23636e-06	17913
-2.75936	3.3872	1310.04	2518.88	24.3033	0.61542	0.22008	0.07643	0.00473	17713.5
-2.50936	3.41247	1346.7	2234.27	24.5506	0.46818	0.40097	0.12907	0.00179	15139.1
-2.25936	3.11395	1188.6	2137.51	25.329	0.54224	0.31062	0.04704	0.00010079	16162.5
-2.00936	3.60111	1375.6	2418.85	25.549	0.66404	0.28232	0.05347	0.000169215	17763.2
-1.75936	3.63072	1246.9	2363.42	25.5782	0.71651	0.24162	0.04084	0.00103	18160.2
-1.50936	3.66588	1315.87	2512.97	26.145	0.8358	0.10674	0.05738	8.26222e-05	19449.7
-1.25936	3.66669	1342.12	2504.28	25.6499	0.84151	0.09707	0.0614	2.12143e-05	19153.5
-1.00936	3.61005	1450.65	2547.28	25.6118	0.73677	0.19413	0.06871	0.000385822	18366.7
-0.75936	3.58441	1150.54	2207.86	25.2228	0.77126	0.11588	0.11161	0.00125	17570.9
-0.50936	3.5172	889.753	1844.98	24.3097	0.65994	0.19239	0.14559	0.00208	15718.6
-0.25936	3.49529	805.835	1877.29	26.566	0.855	0.04172	0.10269	0.000586243	17288.2
-0.00936	3.6009	857.563	2027.55	26.2049	0.87056	0.12223	0.00699	0.00021955	18357.3
0.24064	3.66144	1141.26	2311.66	25.9179	0.85133	0.09663	0.05204	0	18950.8
0.49064	3.45842	1108.37	2019.08	24.4306	0.4355	0.4149	0.14892	0.00068745	14962.8
0.74064	3.71603	962.544	2230.1	25.0967	0.87358	0.03311	0.09331	0	18928.4
0.99064	3.38288	1053.7	2031.61	25.8194	0.53767	0.31646	0.14547	0.000405638	15399.6
1.24064	3.50388	981.431	1963.16	24.4141	0.65322	0.19634	0.15017	0.000272676	15862
1.49064	3.40778	890.017	1835.64	24.8597	0.62889	0.24333	0.12671	0.00107	15040.6
1.74064	2.87817	438.124	1157.06	25.4974	0.43977	0.51233	0.04631	0.00159	10479.3
1.99064	2.53251	405.48	1019.95	26.8472	0.33467	0.63588	0.02924	0.000198673	8599.65
2.24064	2.68169	440.572	1155.55	26.9676	0.42953	0.54757	0.02278	0.00012088	10128.4
2.49064	2.86733	551.455	1360.41	26.4101	0.52256	0.46271	0.01461	0.000118503	11684.2
2.74064	2.75451	458.722	1182.5	26.4092	0.44245	0.52508	0.03228	0.000179229	10375.3
2.99064	2.75262	426.218	1146.4	26.5622	0.46099	0.49152	0.04717	0.000330347	10394.2
3.24064	2.76619	483.508	1211.27	26.57	0.46269	0.48801	0.04869	0.000605798	10656.3
3.49064	2.57374	317.17	936.71	26.6396	0.38598	0.58652	0.02706	0.000442666	8838.47
3.74064	2.50137	312.467	904.935	26.8582	0.36208	0.6151	0.02253	0.000294029	8433.64
3.99064	2.29154	282.125	790.713	27.4444	0.28206	0.69921	0.01847	0.000258312	7053.76
4.24064	2.2196	287.624	774.275	27.4468	0.25308	0.72724	0.01951	0.000173034	6597.81
4.49064	2.09859	404.802	786.168	27.6017	0.09788	0.87278	0.02909	0.000262916	5517.33
4.74064	2.41599	464.244	1032.45	27.1982	0.30831	0.6486	0.0424	0.00068989	8346.59
4.99064	2.14892	457.428	966.99	27.1669	0.20293	0.69117	0.038	0.00269	7203.28
5.24064	2.39895	462.014	953.586	26.3902	0.19806	0.75338	0.04819	0.000369761	7297.76
5.49064	2.31933	425.092	860.964	25.9065	0.13482	0.82358	0.04157	2.67655e-05	6376.89
5.74064	2.69771	546.775	1128.25	25.0346	0.27815	0.62296	0.09696	0.00193	8913.71
5.99064	2.72731	613.433	1166.11	24.8696	0.2111	0.65202	0.13516	0.00172	8851.02
6.24064	2.67685	646.773	1168.68	25.069	0.1278	0.75353	0.11439	0.00428	8260.32
6.49064	2.60752	617.763	1126.32	25.8704	0.13576	0.72093	0.13643	0.00689	8029.24
6.74064	2.50816	527.393	1005.94	25.6902	0.10394	0.78495	0.1049	0.00621	7138.66
6.99064	2.42287	481.557	974.155	25.0744	0.08649	0.80871	0.10286	0.00194	6766.16
7.24064	2.52052	516.444	990.467	25.348	0.07611	0.80612	0.11476	0.003	6904.82
7.49064	2.52188	506.11	991.015	25.3368	0.08896	0.80398	0.1051	0.00196	7004.07
7.74064	2.45722	493.682	957.579	25.7686	0.03315	0.85292	0.11258	0.00135	6420.17
7.99064	2.50339	535.644	1027.49	26.1421	0.05228	0.82005	0.12635	0.00132	6932.03
8.24064	2.4484	505.382	972.939	26.4021	0	0.87825	0.12161	0.000131292	6305.47
8.49064	2.58393	609.166	1135.72	26.5102	0.05208	0.76053	0.18581	0.00158	7553.44
8.74064	2.5773	613.93	1131.04	26.3046	0.04127	0.77213	0.18592	0.000686756	7373.9
8.99064	2.70508	663.367	1206.23	25.0554	0.09546	0.70889	0.19449	0.00116	8068.94
9.24064	2.03018	286.384	601.446	25.0619	0.0556	0.83771	0.10659	0.000105671	4378.08
9.49064	1.96855	254.535	554.177	25.2261	0.07233	0.81741	0.10584	0.00443	4178.12
9.74064	2.09924	342.945	684.052	25.0099	0.09161	0.77926	0.12704	0.00208	5104.91
9.99064	2.05481	299.684	626.307	25.1025	0.13697	0.77394	0.08851	0.000569943	5089.24
10.2406	2.37271	571.756	945.87	24.5487	0.06691	0.84872	0.07356	0.01081	6465.82
10.4906	2.15433	447.604	794.028	25.8474	0.06403	0.81113	0.10714	0.0177	5492.53
10.7406	2.1692	509.537	915.674	27.4932	0.10438	0.7185	0.17686	0.000266613	6453
10.9906	2.20471	533.402	1096.25	26.3433	0.1793	0.73487	0.08501	0.00081655	7383.93
11.2406	2.55713	742.952	1449.96	26.6053	0.16344	0.66672	0.11204	0.00225	9351.86
11.4906	2.65088	549.827	1185.25	27.1518	0.14225	0.77404	0.0834	0.000304243	8420.34
11.7406	3.01923	1065.85	1862.78	26.9604	0.26076	0.65624	0.08224	0.00075953	12366.9
11.9906	2.97492	1046.26	1844.56	27.1803	0.32013	0.49466	0.18406	0.00115	12313.7
12.2406	2.88568	905.881	1632.02	27.0724	0.2229	0.65251	0.12321	0.00138	11011.5
12.4906	3.10047	1248.54	1975.86	26.6071	0.19135	0.67274	0.13491	0.000998345	12581.8
12.7406	2.74722	768.29	1362.47	27.3546	0.08879	0.83254	0.07818	0.000488533	9129.28
12.9906	2.30563	598.6	1237.78	26.196	0.10443	0.71509	0.10837	0.000679143	7381.02
13.2406	2.46844	694.566	1161.31	25.7482	0.17148	0.70781	0.11995	0.000757567	7946.75
13.4906	2.10877	484.614	886.292	28.0098	0.16616	0.64949	0.18412	0.00023815	6424.29
13.7406	2.25136	501.808	977.642	27.6373	0.2307	0.51244	0.25607	0.000800224	7286.08
13.9906	2.13834	310.536	688.532	26.0935	0.12216	0.6098	0.26698	0.00106	5267.1
14.2406	2.06798	294.154	641.038	25.4445	0.10351	0.69985	0.19652	0.000126574	4831.55
14.4906	1.97158	210.364	524.683	25.4968	0.07441	0.71088	0.21357	0.00113	3996.83
14.7406	2.23244	336.066	751.298	25.5369	0.14411	0.60677	0.24783	0.00129	5797.7
14.9906	2.22376	324.215	742.144	25.3022	0.18046	0.5923	0.2258	0.00144	5994.01
15.2406	2.05431	268.117	612.598	24.6602	0.12491	0.67202	0.20274	0.000325338	4775.29
15.4906	2.38358	529.544	973.62	23.4624	0.21697	0.57304	0.20826	0.00174	7060.36
15.7406	2.80498	896.042	1545.56	23.5501	0.37638	0.44088	0.18204	0.00069815	10748.8
15.9906	2.74769	902.276	1500.45	24.3588	0.28987	0.46213	0.24631	0.00169	10095.5
16.2406	2.33381	546.027	972.274	24.8811	0.16513	0.6746	0.15883	0.00145	6848.5
16.4906	2.38779	394.219	831.364	23.6992	0.19798	0.69037	0.11094	0.000708887	6684.95
16.7406	2.58035	488.005	1003	23.929	0.25779	0.62883	0.11171	0.00167	8026.79
16.9906	2.7286	558.933	1133.31	23.9532	0.30402	0.57726	0.11652	0.0022	9077.08
17.2406	2.91359	588.428	1252	23.6328	0.40772	0.48973	0.10065	0.0019	10532.3
17.4906	2.85897	594.774	1240.34	23.6539	0.35113	0.53355	0.11439	0.000932952	10126.1
17.7406	2.68477	566.005	1162.8	24.2488	0.28313	0.61263	0.10282	0.00142	9139.73
17.9906	2.32799	574.951	1142.35	25.4955	0.22164	0.62159	0.10312	0.00603	8288.29
18.2406	2.65853	653.089	1281.15	25.8515	0.34095	0.50201	0.14783	0.00921	9986.94
18.4906	2.15029	380.826	801.793	26.056	0.22022	0.65443	0.12412	0.00124	6590.46
18.7406	1.92959	309.242	623.354	25.455	0.10645	0.80715	0.08554	0.000860468	4805.95
18.9906	1.69605	247.142	473.502	25.8942	0.05177	0.82937	0.11584	0.00301	3488.84
19.2406	1.91684	280.701	617.5	25.6793	0.17859	0.72268	0.09804	0.000688602	5217.39
19.4906	2.30654	335.089	803.745	24.1365	0.27483	0.63717	0.08574	0.00225	7128.22
19.7406	2.39268	327.312	814.635	24.427	0.28287	0.635	0.08152	0.000612122	7374.98
19.9906	2.30895	356.843	812.317	25.0553	0.22883	0.69176	0.0574	0.000731687	7125.92
20.2406	2.7503	530.716	1134.37	24.6479	0.26935	0.62319	0.10579	0.00168	9201.95
20.4906	2.69742	519.572	1126.48	24.8167	0.28375	0.56312	0.13496	0.00122	9284.28
20.7406	2.59159	470.334	1026.07	25.3054	0.2522	0.61516	0.13176	0.000877542	8421.51
20.9906	2.34702	416.322	863.546	25.3974	0.19142	0.62648	0.18003	0.00207	6998.82
21.2406	2.25149	410.853	813.153	25.5172	0.13625	0.63872	0.22158	0.00345	6291.61
21.4906	2.12284	420.919	774.346	25.5393	0.09926	0.64358	0.21987	0.00158	5989.84
21.7406	2.2112	420.238	851.786	25.5804	0.14389	0.64859	0.18991	0.000652795	6513.38
21.9906	2.09928	378.245	745.579	25.7405	0.11237	0.69775	0.18815	0.00173	5688.44
22.2406	2.1552	330.078	729.263	25.4549	0.20528	0.65435	0.13873	0.00164	6233.81
22.4906	2.12838	347.774	727.356	25.1368	0.13809	0.72051	0.14028	0.00112	5784.36
22.7406	2.38413	403.631	879.036	24.6793	0.20229	0.64163	0.1541	0.00199	7183.66
22.9906	2.36217	372.243	811.407	24.0855	0.16807	0.6577	0.16996	0.00428	6566.72
23.2406	2.37869	303.368	727.968	22.901	0.1953	0.65166	0.15128	0.00177	6323.89
23.4906	2.6256	337.2	830	21.9139	0.24918	0.61121	0.13726	0.00235	7386.88
23.7406	2.68381	355.56	858.329	21.7057	0.2429	0.61928	0.1346	0.00322	7536.28
23.9906	2.73192	392.154	914.597	21.9115	0.25069	0.55074	0.19693	0.00164	7914.97
24.2406	2.57429	341.18	812.975	22.6483	0.24225	0.51735	0.23896	0.00144	7198.21
24.4906	2.33743	314.455	715.35	23.2213	0.17311	0.58698	0.23754	0.00237	6066.5
24.7406	2.46525	291.423	739.754	22.7845	0.2604	0.50009	0.23553	0.00398	6873.71
24.9906	2.42603	384.43	806.621	22.6869	0.25609	0.51771	0.2202	0.006	6886.31
25.2406	2.43735	469.842	895.12	22.443	0.29318	0.52709	0.15915	0.00303	7484.56
25.4906	2.26386	265.235	646.576	22.5485	0.27079	0.62231	0.10403	0.00286	6184.84
25.7406	2.14185	175.414	508.174	22.4069	0.23115	0.67287	0.0926	0.00337	5269.95
25.9906	2.18587	178.588	524.249	22.1537	0.2376	0.65315	0.10761	0.00164	5428.77
26.2406	2.10447	144.231	458.636	21.9181	0.23675	0.66466	0.09633	0.00226	5014.7
26.4906	2.04018	153.578	446.349	22.1419	0.20926	0.68613	0.10028	0.00432	4717.21
26.7406	1.97671	124.078	389.683	21.804	0.2014	0.70156	0.09276	0.00428	4341.99
26.9906	2.03009	122.469	391.486	21.1813	0.21765	0.69408	0.08746	0.00081375	4463.17
27.2406	1.98031	115.977	361.371	21.1459	0.19433	0.69778	0.10623	0.00165	4072.13
27.4906	1.94418	111.522	343.964	21.0834	0.17976	0.71955	0.09936	0.00132	3856.83
27.7406	1.94543	132.553	370.602	20.9702	0.17693	0.72339	0.09701	0.00267	4014.18
27.9906	2.17129	162.091	451.318	19.3438	0.23689	0.67931	0.07857	0.00522	4658.78
28.2406	2.12847	157.207	424.715	18.8359	0.21049	0.7289	0.05742	0.00319	4278.93
28.4906	2.05788	118.83	349.976	17.9144	0.18078	0.7643	0.05248	0.00243	3579.76
28.7406	1.85111	88.076	271.611	18.6397	0.151	0.81146	0.03458	0.00296	2838.82
28.9906	1.76323	77.499	248.929	19.8189	0.13691	0.82484	0.03754	0.000709346	2792.68
29.2406	1.82024	91.3586	280.06	19.8587	0.13859	0.81381	0.04534	0.00225	3033.68
29.4906	1.91995	99.3079	300.113	19.0236	0.1366	0.8019	0.05845	0.00304	3150.48
29.7406	2.04226	108.93	340.438	18.5215	0.16839	0.78081	0.04804	0.00276	3624.48
29.9906	2.24765	135.889	407.176	16.718	0.17978	0.76421	0.04947	0.00157	4084.38
30.2406	2.36948	123.527	414.568	15.6905	0.20985	0.73024	0.05691	0.00301	4384.69
30.4906	2.32397	101.07	357.118	14.9252	0.19045	0.74542	0.06182	0.00231	3762.36
30.7406	2.27265	105.265	345.583	15.3302	0.14842	0.76738	0.07959	0.00461	3469.01
30.9906	2.06069	73.9941	258.579	16.2935	0.08177	0.83405	0.08252	0.00166	2500.66
31.2406	2.00262	92.412	276.808	17.5127	0.06029	0.83924	0.09785	0.00261	2529.34
31.4906	2.13294	108.801	337.753	17.4728	0.09546	0.81641	0.08682	0.00131	3189.89
31.7406	2.10387	101.812	315.179	17.3459	0.06958	0.84896	0.0802	0.00126	2867.38
31.9906	2.16352	83.5051	300.942	16.5678	0.08465	0.85374	0.05999	0.00162	2828.94
32.2406	2.46954	105.783	358.925	13.3291	0.1028	0.83136	0.06548	0.000363467	3210.72
32.4906	2.79952	118.359	409.659	9.52405	0.16019	0.72052	0.11729	0.002	3806.01
32.7406	2.86948	129.687	411.298	7.53616	0.13382	0.70555	0.15623	0.0044	3597.85
32.9906	2.93721	117.005	399.042	5.94759	0.14037	0.7517	0.10575	0.00219	3565.09
33.2406	2.88914	108.177	363.89	4.72815	0.10063	0.81713	0.08064	0.00161	3175.68
33.4906	2.89376	119.223	384.418	4.57889	0.12204	0.78042	0.09668	0.000859554	3406.07
33.7406	2.83789	118.116	372.929	5.13106	0.09834	0.80478	0.09613	0.000747526	3223.92
33.9906	2.85661	150.72	422.666	5.90713	0.10205	0.77877	0.1158	0.00338	3606.19
34.2406	2.96268	195.287	515.663	6.66984	0.11179	0.74956	0.13479	0.00385	4349.04
34.4906	2.8486	205.928	519.242	8.91815	0.08267	0.74691	0.16747	0.00295	4205.7
34.7406	2.8611	211.319	522.174	8.1871	0.06945	0.75033	0.17758	0.00263	4255.26
34.9906	2.93259	212.293	520.093	6.45177	0.09234	0.73003	0.1702	0.00743	4315.15
35.2406	2.9494	185.64	494.156	5.68872	0.10296	0.74715	0.14614	0.00374	4317.75
35.4906	2.95132	187.992	499.736	5.26448	0.11055	0.76534	0.12183	0.00228	4360.87
35.7406	2.82762	180.574	475.668	6.09763	0.07946	0.79209	0.1273	0.00115	4137.9
35.9906	2.96203	222.245	566.585	7.05521	0.12489	0.713	0.15704	0.00507	5006.85
36.2406	3.02768	275.107	656.599	8.98733	0.13451	0.67472	0.1833	0.00748	5660.1
36.4906	2.88969	239.442	582.875	7.99125	0.12246	0.70319	0.17079	0.00356	5060.58
36.7406	2.91611	226.669	571.735	8.14561	0.14282	0.65929	0.18734	0.00379	5085.78
36.9906	2.97739	267.366	644.247	10.7082	0.12077	0.62594	0.24236	0.00324	5441.81
37.2406	2.90247	237.716	593.72	10.8082	0.10854	0.65905	0.22719	0.00521	5017.03
37.4906	2.83237	224.005	573.874	11.4656	0.10028	0.62857	0.25433	0.00283	4854.34
37.7406	2.99483	239.588	624.909	11.2523	0.13447	0.6012	0.26158	0.00275	5391.72
37.9906	2.92857	234.735	607.341	11.8302	0.11417	0.60409	0.27586	0.00588	5115.62
38.2406	2.84388	199.68	551.216	11.2229	0.12355	0.66096	0.21202	0.00347	4861.87
38.4906	2.74486	187.913	522.495	11.4832	0.09884	0.68825	0.19716	0.00522	4566.59
38.7406	2.84914	171.024	498.208	9.09116	0.1245	0.65005	0.2236	0.00185	4345.35
38.9906	2.81845	166.999	492.924	9.16319	0.13647	0.63547	0.21512	0.01293	4433.8
39.2406	2.61326	148.651	417.379	9.31794	0.06871	0.74196	0.17898	0.00135	3647.85
39.4906	2.70298	159.46	474.276	10.9132	0.12006	0.64361	0.22289	0.00475	4360.75
39.7406	2.61062	147.035	429.204	11.7616	0.07258	0.67865	0.24257	0.0062	3693.31
39.9906	2.62139	181.864	475.896	11.579	0.06344	0.73467	0.19302	0.00887	4010.17
40.2406	2.62486	143.023	413.664	10.903	0.07592	0.75504	0.16219	0.00686	3618.58
40.4906	2.69678	164.318	461.239	11.4485	0.098	0.70943	0.18257	0.01001	4121.85
40.7406	2.65034	161.947	446.97	11.7336	0.08843	0.65473	0.24546	0.01139	3930.78
40.9906	2.67685	159.876	443.367	10.9374	0.10259	0.65319	0.22996	0.01426	3964.62
41.2406	2.52342	130.061	378.701	10.7733	0.10229	0.72871	0.15938	0.00962	3521.63
41.4906	2.68336	146.981	434.229	10.8728	0.1131	0.70596	0.17421	0.00673	3990.07
41.7406	2.74211	141.38	445.253	10.6948	0.15512	0.67266	0.16703	0.00519	4364.85
41.9906	2.74387	131.774	448.053	10.1752	0.21856	0.6745	0.09367	0.00514	4765.45
42.2406	2.72742	158.71	467.261	10.7822	0.17314	0.68567	0.13913	0.00207	4700.49
42.4906	2.84279	176.975	513.306	9.77029	0.18446	0.70592	0.10709	0.00253	5009.01
42.7406	2.90796	191.398	532.141	9.42403	0.14327	0.70862	0.1467	0.00141	5036.27
42.9906	3.07784	247.136	626.748	9.68466	0.15954	0.64881	0.18351	0.00814	5685.22
43.2406	2.91814	217.753	568.86	9.84064	0.15262	0.65268	0.1739	0.01408	5188.12
43.4906	2.77276	179.47	484.524	10.0358	0.11084	0.66398	0.22039	0.00479	4431.77
43.7406	2.66236	154.29	431.248	9.87577	0.11116	0.682	0.19246	0.00656	4022.96
43.9906	2.80195	174.519	478.588	9.53981	0.13435	0.66023	0.20263	0.00279	4576.09
44.2406	2.8248	172.688	465.583	8.67573	0.13959	0.65997	0.19774	0.00269	4555.28
44.4906	2.91074	160.321	477.989	8.14685	0.18676	0.64435	0.1668	0.00209	4987.68
44.7406	2.85341	154.471	473.136	8.72541	0.21197	0.65051	0.12515	0.00247	5143.45
44.9906	2.91042	159.069	497.124	8.58322	0.24228	0.61763	0.11437	0.00648	5575.8
45.2406	2.82539	165.211	488.805	8.64693	0.21148	0.62315	0.14321	0.00155	5195.49
45.4906	3.04983	177.509	540.942	8.22618	0.26578	0.57102	0.15644	0.00676	5831.87
45.7406	3.11186	202.725	594.01	8.40971	0.28713	0.55598	0.13761	0.01928	6147.28
45.9906	3.1832	209.959	621.61	8.09275	0.27573	0.55423	0.16636	0.00368	6487.11
46.2406	3.19261	208.468	609.924	7.78117	0.25826	0.53458	0.204	0.00316	6179.32
46.4906	3.23723	227.467	670.964	7.12003	0.29294	0.52088	0.1842	0.00198	6147.96
46.7406	3.07242	172.378	531.126	6.84816	0.1869	0.54605	0.2645	0.00255	4926.68
46.9906	2.94372	191.299	524.445	7.92701	0.1347	0.51051	0.34859	0.0062	4700.15
47.2406	3.07057	212.664	572.062	7.68571	0.1502	0.50735	0.33691	0.00553	5007
47.4906	3.0045	182.442	532.277	8.03338	0.1632	0.55193	0.27975	0.00512	4885.95
47.7406	2.86089	160.753	463.472	7.59335	0.10812	0.65292	0.23679	0.00217	4123.17
47.9906	2.85463	148.922	441.407	7.58543	0.09364	0.62209	0.27837	0.0059	3922.72
48.2406	2.89531	147.105	446.453	7.10505	0.09685	0.641	0.25745	0.00471	3964.79
48.4906	3.00684	151.536	472.137	6.4057	0.13118	0.63606	0.22798	0.00478	4311.43
48.7406	2.95851	145.407	448.537	6.03131	0.09051	0.70602	0.20017	0.0033	3987.76
48.9906	3.02726	147.79	471.516	5.60286	0.12749	0.64535	0.22439	0.00277	4214.87
49.2406	2.94102	142.435	432.159	5.74551	0.07739	0.66374	0.25576	0.0031	3813.09
49.4906	2.97651	138.501	433.754	5.40973	0.09295	0.63288	0.27104	0.00313	3885.14
49.7406	2.97096	148.598	433.411	4.83949	0.06119	0.6444	0.29272	0.00169	3647.19
49.9906	2.99576	174.299	463.121	4.66477	0.06496	0.61569	0.31526	0.00408	3714.74
50.2406	3.11899	167.897	483.957	4.25423	0.13653	0.56158	0.29794	0.00395	4087.19
50.4906	3.1637	168.125	502.378	4.33074	0.17127	0.54059	0.27693	0.00511	4398.13
50.7406	3.20378	143.853	478.176	4.23995	0.19089	0.51218	0.294	0.00293	4353.87
50.9906	3.31737	153.472	513.848	3.88354	0.23691	0.45024	0.30872	0.00413	4707.17
51.2406	3.33934	158.742	529.513	3.80932	0.24307	0.42076	0.33076	0.0054	4760.39
51.4906	3.35172	156.339	529.942	3.62879	0.26277	0.40148	0.33061	0.00514	4766.13
51.7406	3.41288	165.284	554.92	3.25131	0.30688	0.32525	0.3599	0.00797	4947.97
51.9906	3.43388	142.548	536.2	2.47812	0.34789	0.32271	0.32631	0.00308	4844.14
52.2406	3.48831	142.849	549.515	2.20196	0.37541	0.28846	0.33453	0.0016	5005.59
52.4906	3.58477	140.345	564.955	1.99854	0.4229	0.29303	0.28206	0.00202	5345.11
52.7406	3.53256	159.835	566.925	2.63199	0.34607	0.38218	0.26259	0.00191	5337.83
52.9906	3.61381	184.965	598.135	3.15251	0.32649	0.41904	0.25161	0.00285	5679.12
53.2406	3.70037	162.197	599.878	2.32353	0.44377	0.31945	0.2327	0.00408	5829.42
53.4906	3.71075	161.102	597.954	2.16139	0.46334	0.32583	0.20525	0.00559	5846.82
53.7406	3.72602	148.181	575.694	1.8197	0.50469	0.26771	0.21707	0.00338	5932.62
53.9906	3.79502	150.431	572.667	1.81498	0.51527	0.28067	0.19851	0.00555	6141.52
54.2406	3.92627	161.646	618.287	1.39536	0.6083	0.23126	0.15922	0.00122	6748.36
54.4906	3.96711	128.284	587.112	0.81702	0.67655	0.18304	0.13945	0.000958725	6698.83
54.7406	3.92236	145.997	635.846	0.38958	0.67535	0.15	0.16264	0.00316	6566.34
54.9906	3.95893	138.345	619.059	0.56021	0.69218	0.14171	0.16172	0.00439	6632.9
55.2406	3.97414	143.361	627.601	1.16048	0.67212	0.14429	0.17734	0.00625	6933.29
55.4906	4.0824	133.636	643.577	0.90836	0.75626	0.08704	0.15493	0.00177	7426.65
55.7406	4.01848	159.89	679.428	1.37009	0.71398	0.11001	0.14517	0.02008	7504.14
55.9906	3.95482	197.98	681.309	1.96684	0.6125	0.17755	0.18402	0.02592	7182.69
56.2406	3.95678	157.24	624.161	0.92901	0.59106	0.21001	0.19717	0.00175	6758.92
56.4906	3.95735	197.197	677.715	1.50235	0.59207	0.2259	0.17942	0.00261	7054.09
56.7406	3.9512	146.93	612.331	0.26716	0.64111	0.24407	0.11209	0.00273	6578.49
56.9906	3.90409	135.917	580.187	-0.82401	0.61872	0.27243	0.1038	0.00505	6072.57
57.2406	4.00895	131.448	599.278	-0.06211	0.63365	0.26776	0.09509	0.0035	6870.86
57.4906	4.05419	148.156	646.423	0.21308	0.7039	0.20161	0.09238	0.00211	7285.78
57.7406	4.06177	110.762	620.964	-1.49269	0.83891	0.12102	0.03862	0.00145	6924.25
57.9906	4.06192	88.8559	579.091	-2.21067	0.88814	0.08174	0.02705	0.00306	6703.25
58.2406	4.03317	49.6373	508.881	-3.87748	0.94876	0.04623	0.00492	9.27212e-05	6107.31
58.4906	4.03751	56.3595	527.738	-3.85507	0.96002	0.03235	0.00739	0.000240694	6195.64
58.7406	3.95019	43.8419	485.761	-4.60613	0.93898	0.04515	0.01558	0.00029317	5514.77
58.9906	3.94124	36.3535	453.686	-4.76018	0.91931	0.06134	0.01925	0.000104305	5404.03
59.2406	3.93796	26.3175	444.858	-5.10198	0.98297	0.01224	0.00433	0.000459464	5337.8
59.4906	3.94297	26.9966	445.582	-4.94511	0.97992	0.01172	0.0082	0.000162635	5425.99
59.7406	3.95317	25.8718	448.154	-4.85157	0.99429	0.00132	0.00419	0.000198825	5526.72
59.9906	3.92246	26.4782	442.432	-5.07558	0.97804	0.01657	0.00511	0.000282327	5333.25
60.2406	3.88586	37.3471	437.214	-5.15599	0.86093	0.13277	0.00623	7.92121e-05	5174.56
60.4906	3.92645	39.0409	447.28	-5.06049	0.85356	0.14445	0.00196	2.24255e-05	5420.23
60.7406	3.99857	31.0025	463.832	-4.26089	0.96475	0.0332	0.00204	1.3199e-05	5861.07
60.9906	4.01536	33.1928	473.221	-4.19391	0.97512	0.02195	0.00256	0.00037515	5955.75
61.2406	3.93697	42.4524	436.765	-4.9395	0.82148	0.17766	0.000727802	0.000137042	5420.61
61.4906	4.0107	47.0848	479.052	-4.03319	0.83217	0.16762	0.000182564	2.6147e-05	6010.93
61.7406	4.06156	39.2539	504.511	-3.47967	0.94578	0.05397	0	0.000245148	6268.19
61.9906	4.04009	37.8282	487.927	-3.68436	0.94049	0.05951	0	0	6134.08
62.2406	3.8436	37.5786	477.473	-4.33059	0.89777	0.06139	0	2.75653e-05	5962.14
62.4906	3.88963	35.355	449.033	-4.78894	0.87754	0.10204	0	7.62653e-06	5655.53
62.7406	3.98403	33.9548	443.852	-4.52555	0.90155	0.09836	0	9.42475e-05	5695.75
62.9906	4.02676	24.2577	439.026	-4.08046	0.99998	0	0	2.49884e-05	5880.09
63.2406	4.00685	26.9861	421.572	-4.21103	0.94422	0.05557	0.000170398	4.30741e-05	5812.69
63.4906	3.82804	29.952	430.327	-4.29452	0.88118	0.08351	0.00185	0.000132228	6026.48
63.7406	3.81694	46.201	413.487	-5.06287	0.67878	0.29369	0.000809319	4.79493e-05	5563.5
63.9906	3.83265	44.7595	417.289	-5.37252	0.70839	0.26608	0.00019021	2.26228e-05	5518.25
64.2406	3.83449	47.6458	402.472	-5.54356	0.63845	0.36151	0	3.81686e-05	5142.49
64.4906	3.62496	51.9338	341.655	-7.43006	0.45518	0.54481	0	1.08515e-05	4062.33
64.7406	3.7376	32.1352	322.65	-7.64293	0.75948	0.2405	0	1.21177e-05	4227.28
64.9906	3.66241	37.5	296.286	-8.1608	0.66667	0.33333	0	0	3928.39
65.2406	3.58006	34.9576	285.488	-7.95616	0.62615	0.3645	1.96262e-07	0	3816.88
65.4906	3.59454	39.3244	302.496	-7.50206	0.58534	0.40564	0	4.15315e-06	3913.07
65.7406	3.59929	42.4588	314.536	-7.90498	0.5406	0.4594	0	0	3813.36
65.9906	3.56069	45.4481	313.097	-7.97783	0.47445	0.52555	0	3.14851e-07	3679.22
66.2406	3.49588	51.5732	278.114	-9.45813	0.32891	0.67109	0	2.85366e-06	3291.24
66.4906	3.54109	55.4235	290.302	-10.0717	0.35532	0.64447	0.000201638	1.02918e-05	3266.73
66.7406	3.53905	49.9042	266.83	-10.7095	0.37999	0.62001	0	0	3087.55
66.9906	3.42144	68.0473	311.982	-10.3735	0.32468	0.66273	7.84288e-05	1.424e-05	3024.82
67.2406	3.09602	50.8403	235.913	-10.4881	0.19601	0.74791	0	0	2508.18
67.4906	3.21823	50.3826	229.494	-10.4329	0.18167	0.81003	0	3.73669e-05	2418.59
67.7406	3.10987	54.6901	227.768	-10.9807	0.07867	0.8977	0	0	2202.64
67.9906	3.24688	63.0479	251.35	-11.2028	0.12228	0.87036	0.000142796	2.83791e-05	2448.92
68.2406	3.07118	50.9012	206.38	-11.6722	0.08197	0.89071	0	1.12022e-07	2164.67
68.4906	3.00786	50.5193	208.902	-11.8116	0.09032	0.8593	0.000124967	6.14271e-06	2163.55
68.7406	2.93833	47.6041	191.264	-12.2006	0.06013	0.89306	0.000287813	1.03079e-05	1969.07
68.9906	2.96127	43.2413	188.278	-12.6416	0.08788	0.87848	0.000469854	2.65133e-05	1967.18
69.2406	2.78405	41.3857	169.435	-13.2199	0.05622	0.8662	7.30549e-05	4.53303e-05	1822.33
69.4906	2.92633	39.8402	164.646	-13.3195	0.04957	0.93388	1.49355e-05	0	1736.13
69.7406	2.93053	39.8411	159.629	-13.6443	0.04274	0.94017	0	0	1724.73
69.9906	2.88432	41.2701	154.825	-13.9726	0.00749	0.96924	0.000193453	0	1648.6
70.2406	2.98177	45.3986	165.232	-14.4233	0	0.98198	0	0	1743.2
70.4906	2.68868	44.9329	156.618	-14.3476	0	0.89431	0	0	1732.04
70.7406	2.88481	40.5342	149.344	-14.353	0	0.97666	0	8.5769e-05	1608.87
70.9906	2.91069	38.9104	149.28	-14.7386	0.01709	0.96581	0	2.47009e-07	1622.21
71.2406	2.82516	38.0864	148.157	-14.7113	0.02362	0.93701	0	1.03307e-06	1626.64
71.4906	2.86809	37.0845	148.543	-14.8178	0.03077	0.93846	0	1.13769e-06	1617.23
71.7406	2.93918	36.9397	148.387	-14.5565	0.0292	0.9708	0	0	1605.06
71.9906	2.82122	30.9482	132.421	-14.9249	0.04274	0.94017	0	3.52479e-06	1490.55
72.2406	2.47041	20.3712	83.8555	-15.5175	0	0.94048	0	0	1058.07
72.4906	2.65285	22.5616	92.3266	-15.5882	0	0.98795	0	0	1132.26
72.7406	2.54058	24.6167	98.0128	-15.6453	0	0.92958	0	0	1194.49
72.9906	2.52596	26.7742	108.282	-15.7111	0	0.90476	0	0	1261.35
73.2406	2.36903	30.4213	111.253	-15.8782	0	0.81667	0	0	1385.65
73.4906	2.56044	36.2935	126.891	-15.9741	0	0.86765	0	0	1511.05
73.7406	3.04383	48.0791	172.029	-15.6529	0	0.97872	0	0	1813.73
73.9906	3.24256	55.7403	199.249	-15.596	0	1	0	0	2034.71
74.2406	3.68237	95.1305	313.263	-13.8626	0	1	0	0	2975
74.4906	1.5262	90.7458	186.701	-15.0916	0	0.41667	0	0	2897.07
74.7406	2.67712	24.9088	102.713	-16.4932	0	0.95	0	0	1227.72
74.9906	2.43836	24.2483	98.2082	-16.8352	0	0.86667	0	0	1209.67
75.2406	2.80922	23.8015	98.5663	-17.0518	0	1	0	0	1194.2
75.4906	2.68326	23.381	96.1975	-17.1815	0	0.95652	0	0	1182.74
75.7406	2.55146	20.4095	86.0054	-17.2983	0	0.96667	0	0	1089.42
75.9906	2.72703	19.8499	84.0806	-17.5633	0	1	0	0	1071.72
76.2406	1.97773	20.5759	90.8356	-17.2861	0	0.71875	0	0	1094.61
76.4906	2.73201	22.8838	93.4411	-17.8263	0	0.97619	0	0	1155
76.7406	2.82548	26.9877	107.946	-18.2541	0	0.97297	0	0	1278.05
76.9906	3.04611	33.2273	127.514	-18.5001	0	1	0	0	1456.67
77.2406	2.94161	28.3738	111.796	-18.3047	0	1	0	0	1317.91
77.4906	2.86679	26.5312	105.058	-17.4517	0	1	0	0	1253.05
77.7406	2.85739	25.1545	100.126	-18.0749	0	1	0	0	1214.56
77.9906	2.86164	24.8791	99.1856	-18.3848	0	1	0	0	1208.25
78.2406	2.86198	25.3068	98.3628	-18.6315	0	1	0	0	1202.64
78.4906	2.91885	25.3378	98.6406	-20.0768	0	1	0	0	1215.05
78.7406	2.89182	25.5957	99.8455	-19.0964	0	1	0	0	1218.69
78.9906	2.66131	33.6102	132.839	-19.7172	0	0.86667	0	0	1458.06
79.2406	3.16515	37.5874	139.63	-19.9086	0	1	0	0	1576.23
79.4906	2.6423	30.0376	115.999	-18.8908	0	0.88	0	0	1371.46
79.7406	2.80303	31.6673	120.385	-18.8776	0	0.92	0	0	1429.34
79.9906	2.75208	34.9502	132.458	-18.3194	0	0.89474	0	0	1518.31
80.2406	2.15862	30.5524	127.431	-17.7404	0	0.73333	0	0	1401.67
80.4906	2.95459	28.9537	118.129	-18.0486	0	1	0	0	1370.75
80.7406	2.61264	16.2466	72.4685	-16.7709	0	1	0	0	966.549
80.9906	2.53806	13.2322	59.5114	-17.7258	0	1	0	0	858.32
81.2406	2.48052	11.3548	51.0026	-18.3275	0	1	0	0	786.057
81.4906	2.34215	8.15372	37.5445	-18.0813	0	1	0	0	667.317
81.7406	1.91927	5.4105	26.5274	-16.8963	0	0.875	0	0	563.934
81.9906	1.25646	4.54448	24.2277	-14.6208	0	0.6	0	0	531.248
82.2406	3.68174	48.3941	179.803	-26.1059	0	1	0	0	2011.63
82.4906	3.54482	45.2452	172.33	-23.976	0	1	0	0	1915.57
82.7406	3.03327	26.9693	111.02	-20.68	0	1	0	0	1330.93
82.9906	2.84257	20.8363	88.6603	-19.7948	0	1	0	0	1125.03

## Sheet: Fig.5
Lai	CCSF	DIC
-52.0094	0.84446	2.8548
-51.7594	0.84371	2.77487
-51.5094	0.69221	2.76497
-51.2594	0.63075	2.77487
-50.2594	12.3455	4.8536
-43.5094	11.3016	3.72515
-43.2594	5.43293	4.56532
-43.0094	8.47667	4.80085
-42.7594	7.78506	4.33345
-42.5094	13.3691	4.90503
-42.2594	15.0092	5.00292
-42.0094	46.025	5.25572
-41.7594	11.9326	4.99017
-41.5094	10.897	4.89492
-41.0094	19.5608	4.76265
-40.7594	40.9401	5.33134
-40.5094	14.5251	3.82367
-40.0094	7.98787	3.42583
-39.7594	8.33103	3.33583
-39.5094	2.42555	2.99092
-39.2594	1.46622	2.75414
-39.0094	0.71303	2.53525
-38.7594	3.60373	2.83172
-38.5094	10.2429	3.28489
-38.2594	6.91616	2.99339
-38.0094	4.67684	3.02605
-37.7594	4.36281	2.9845
-37.5094	6.29964	3.06719
-37.2594	3.70696	2.88692
-37.0094	3.86712	3.06979
-36.7594	3.64156	3.40057
-36.5094	2.68399	2.72776
-36.2594	5.08853	3.2657
-36.0094	1.23711	1.38253
-35.7594	8.55211	3.46649
-35.5094	3.5514	2.75429
-35.2594	1.18051	2.36395
-35.0094	1.39286	2.39651
-34.7594	1.60992	2.44417
-34.5094	1.98851	2.53256
-34.2594	4.11439	2.87209
-34.0094	3.19223	2.67208
-33.7594	2.68145	2.59434
-33.5094	2.32161	2.57429
-33.2594	1.62233	2.45297
-33.0094	1.40637	2.32261
-32.7594	2.09282	2.42553
-32.5094	0.87258	2.04239
-32.2594	0.81569	1.88822
-32.0094	1.30174	2.03427
-31.7594	1.09256	1.96609
-31.5094	1.43148	2.11238
-31.2594	1.5486	2.12203
-31.0094	1.18163	2.04128
-30.7594	1.04748	1.94453
-30.5094	1.28529	1.97297
-30.2594	1.56877	2.0412
-30.0094	2.64312	2.32536
-29.7594	3.74188	2.57175
-29.5094	5.96042	3.01827
-29.2594	6.46527	2.97307
-29.0094	5.95061	2.87165
-28.7594	6.68529	2.92215
-28.5094	5.85259	2.79302
-28.2594	4.22728	2.57795
-28.0094	2.80373	2.22326
-27.7594	1.85369	2.11956
-27.5094	2.65672	2.4201
-27.2594	3.15974	2.39719
-27.0094	1.36127	2.11821
-26.7594	1.7341	2.12854
-26.5094	2.49114	2.26168
-26.2594	2.99193	2.34384
-26.0094	3.46305	2.44355
-25.7594	3.6956	2.46297
-25.5094	3.91675	2.32176
-25.2594	5.87291	2.58875
-25.0094	5.52623	2.64572
-24.7594	5.77692	2.74007
-24.5094	4.63538	2.63396
-24.2594	3.99856	2.53257
-24.0094	3.98802	2.51429
-23.7594	3.20395	2.23658
-23.5094	3.64039	2.27944
-23.2594	1.4173	2.0277
-23.0094	3.70809	2.26443
-22.7594	1.99275	2.17959
-22.5094	1.13373	1.99206
-22.2594	0.08883	1.33117
-22.0094	1.45219	1.86933
-21.7594	2.19771	2.00219
-21.5094	4.61187	2.2738
-21.2594	4.01195	2.31997
-21.0094	5.41737	2.33191
-20.7594	5.75042	2.32656
-20.5094	3.58847	2.26518
-20.2594	4.11729	2.33759
-20.0094	2.84791	2.20821
-19.7594	2.59648	2.21083
-19.5094	4.26398	2.39267
-19.2594	5.49058	2.47324
-19.0094	4.88709	2.32947
-18.7594	3.9255	2.33499
-18.5094	4.10004	2.33943
-18.2594	4.89512	2.44734
-18.0094	4.98861	2.49831
-17.7594	4.06052	2.44732
-17.5094	5.78017	2.57977
-17.2594	7.69287	2.72788
-17.0094	9.73743	2.83491
-16.7594	8.17192	2.69278
-16.5094	9.42748	2.7924
-16.2594	10.0794	2.83717
-16.0094	10.9861	2.90576
-15.7594	11.4782	3.05355
-15.5094	10.5592	2.87267
-15.2594	11.3128	2.86529
-15.0094	10.8676	2.89289
-14.7594	6.76517	2.67706
-14.5094	8.58793	2.75863
-14.2594	8.4378	2.6736
-14.0094	7.0457	2.62299
-13.7594	7.6647	2.708
-13.5094	7.82942	2.68173
-13.2594	7.12431	2.65012
-13.0094	9.38982	2.81203
-12.7594	8.00546	2.88741
-12.5094	6.88155	2.84445
-12.2594	6.16994	2.82875
-12.0094	6.4674	2.83846
-11.7594	5.94893	2.65968
-11.5094	4.70052	2.47601
-11.2594	3.26267	2.32767
-11.0094	4.79452	2.37867
-10.7594	5.35882	2.45748
-10.5094	5.04792	2.47177
-10.2594	5.85034	2.556
-10.0094	8.64876	2.68063
-9.75936	13.187	2.83782
-9.50936	20.6003	3.29934
-9.25936	20.6887	3.11429
-9.00936	11.9712	2.82643
-8.75936	12.2641	3.19052
-8.50936	17.8217	3.19045
-8.25936	15.0669	3.16298
-8.00936	12.1611	3.05618
-7.75936	10.5986	2.84888
-7.50936	21.778	3.14271
-7.25936	33.8475	3.21164
-7.00936	26.5662	3.1396
-6.75936	32.273	3.35393
-6.50936	25.5627	2.95711
-6.25936	25.6966	3.16663
-6.00936	32.4445	3.24076
-5.75936	29.4898	3.35837
-5.50936	28.1249	3.1051
-5.25936	43.5627	3.36098
-5.00936	30.0474	3.1323
-4.75936	29.2755	3.32124
-4.50936	25.7971	3.34917
-4.25936	28.9856	3.32585
-4.00936	26.5557	3.01831
-3.75936	27.7578	3.55324
-3.50936	27.9635	3.55599
-3.25936	27.5005	3.6409
-3.00936	27.8564	3.14532
-2.75936	26.5249	3.3872
-2.50936	27.9956	3.41247
-2.25936	22.7558	3.11395
-2.00936	28.8449	3.60111
-1.75936	26.7692	3.63072
-1.50936	29.0637	3.66588
-1.25936	29.7973	3.66669
-1.00936	31.0963	3.61005
-0.75936	24.6578	3.58441
-0.50936	18.3907	3.5172
-0.25936	16.6754	3.49529
-0.00936	18.4811	3.6009
0.24064	24.9315	3.66144
0.49064	22.9176	3.45842
0.74064	24.2879	3.71603
0.99064	22.303	3.38288
1.24064	20.8806	3.50388
1.49064	18.3419	3.40778
1.74064	8.46868	2.87817
1.99064	8.31096	2.53251
2.24064	9.21324	2.68169
2.49064	12.358	2.86733
2.74064	9.62263	2.75451
2.99064	8.83483	2.75262
3.24064	10.1334	2.76619
3.49064	5.99324	2.57374
3.74064	5.93792	2.50137
3.99064	5.18596	2.29154
4.24064	5.81044	2.2196
4.49064	6.97373	2.09859
4.74064	9.39778	2.41599
4.99064	7.98661	2.14892
5.24064	8.17425	2.39895
5.49064	7.07381	2.31933
5.74064	10.0763	2.69771
5.99064	10.9965	2.72731
6.24064	11.1676	2.67685
6.49064	10.3771	2.60752
6.74064	8.47641	2.50816
6.99064	7.35749	2.42287
7.24064	7.85874	2.52052
7.49064	7.9349	2.52188
7.74064	7.27394	2.45722
7.99064	7.98822	2.50339
8.24064	6.80154	2.4484
8.49064	9.08815	2.58393
8.74064	9.05984	2.5773
8.99064	11.2207	2.70508
9.24064	4.30755	2.03018
9.49064	3.76457	1.96855
9.74064	5.641	2.09924
9.99064	4.73718	2.05481
10.2406	8.82773	2.37271
10.4906	6.85392	2.15433
10.7406	8.44047	2.1692
10.9906	9.19966	2.20471
11.2406	12.7804	2.55713
11.4906	8.48288	2.65088
11.7406	20.5498	3.01923
11.9906	20.7792	2.97492
12.2406	16.7336	2.88568
12.4906	22.708	3.10047
12.7406	11.3162	2.74722
12.9906	8.76203	2.30563
13.2406	12.5468	2.46844
13.4906	8.83246	2.10877
13.7406	9.43534	2.25136
13.9906	5.03631	2.13834
14.2406	4.89612	2.06798
14.4906	3.07589	1.97158
14.7406	5.65757	2.23244
14.9906	5.94282	2.22376
15.2406	4.79708	2.05431
15.4906	11.2303	2.38358
15.7406	20.9362	2.80498
15.9906	19.1264	2.74769
16.2406	10.7286	2.33381
16.4906	7.8351	2.38779
16.7406	9.87076	2.58035
16.9906	11.1405	2.7286
17.2406	12.3592	2.91359
17.4906	12.2214	2.85897
17.7406	11.5233	2.68477
17.9906	10.9395	2.32799
18.2406	13.5341	2.65853
18.4906	7.68812	2.15029
18.7406	5.75442	1.92959
18.9906	4.56107	1.69605
19.2406	5.8589	1.91684
19.4906	7.36775	2.30654
19.7406	6.5724	2.39268
19.9906	6.30791	2.30895
20.2406	9.69286	2.7503
20.4906	9.4603	2.69742
20.7406	8.37428	2.59159
20.9906	7.25012	2.34702
21.2406	6.95967	2.25149
21.4906	6.8349	2.12284
21.7406	7.46019	2.2112
21.9906	6.66305	2.09928
22.2406	5.96089	2.1552
22.4906	6.33376	2.12838
22.7406	7.66027	2.38413
22.9906	6.93204	2.36217
23.2406	5.83617	2.37869
23.4906	6.74754	2.6256
23.7406	7.01274	2.68381
23.9906	7.48991	2.73192
24.2406	6.34227	2.57429
24.4906	5.63434	2.33743
24.7406	5.62964	2.46525
24.9906	7.8427	2.42603
25.2406	9.945	2.43735
25.4906	5.93901	2.26386
25.7406	3.78722	2.14185
25.9906	3.81444	2.18587
26.2406	3.19234	2.10447
26.4906	3.37039	2.04018
26.7406	2.75748	1.97671
26.9906	2.79453	2.03009
27.2406	2.47358	1.98031
27.4906	2.37745	1.94418
27.7406	2.69557	1.94543
27.9906	3.33018	2.17129
28.2406	3.28077	2.12847
28.4906	2.36992	2.05788
28.7406	1.66777	1.85111
28.9906	1.49883	1.76323
29.2406	1.70007	1.82024
29.4906	1.73753	1.91995
29.7406	2.00468	2.04226
29.9906	2.49856	2.24765
30.2406	2.3726	2.36948
30.4906	1.80385	2.32397
30.7406	1.74205	2.27265
30.9906	0.97712	2.06069
31.2406	1.26965	2.00262
31.4906	1.65831	2.13294
31.7406	1.44202	2.10387
31.9906	1.07211	2.16352
32.2406	1.41253	2.46954
32.4906	1.74124	2.79952
32.7406	1.85446	2.86948
32.9906	1.60678	2.93721
33.2406	1.25267	2.88914
33.4906	1.6754	2.89376
33.7406	1.56606	2.83789
33.9906	2.18928	2.85661
34.2406	3.31599	2.96268
34.4906	3.39957	2.8486
34.7406	3.62005	2.8611
34.9906	3.71458	2.93259
35.2406	3.31621	2.9494
35.4906	3.48793	2.95132
35.7406	3.23181	2.82762
35.9906	4.17444	2.96203
36.2406	5.1503	3.02768
36.4906	4.4275	2.88969
36.7406	4.2279	2.91611
36.9906	4.73314	2.97739
37.2406	4.16504	2.90247
37.4906	3.70904	2.83237
37.7406	4.22357	2.99483
37.9906	4.00212	2.92857
38.2406	3.38315	2.84388
38.4906	3.1236	2.74486
38.7406	2.983	2.84914
38.9906	2.87579	2.81845
39.2406	2.36254	2.61326
39.4906	2.79089	2.70298
39.7406	2.33267	2.61062
39.9906	2.92512	2.62139
40.2406	2.17913	2.62486
40.4906	2.62243	2.69678
40.7406	2.55433	2.65034
40.9906	2.49146	2.67685
41.2406	2.07592	2.52342
41.4906	2.31669	2.68336
41.7406	2.44894	2.74211
41.9906	2.50815	2.74387
42.2406	3.19661	2.72742
42.4906	3.72697	2.84279
42.7406	3.86459	2.90796
42.9906	4.95362	3.07784
43.2406	4.25519	2.91814
43.4906	3.37312	2.77276
43.7406	2.70576	2.66236
43.9906	3.31932	2.80195
44.2406	3.44672	2.8248
44.4906	3.34476	2.91074
44.7406	3.15924	2.85341
44.9906	3.293	2.91042
45.2406	3.42393	2.82539
45.4906	3.85194	3.04983
45.7406	4.5146	3.11186
45.9906	4.90842	3.1832
46.2406	4.62298	3.19261
46.4906	5.38737	3.23723
46.7406	3.44422	3.07242
46.9906	3.36857	2.94372
47.2406	4.27998	3.07057
47.4906	3.5185	3.0045
47.7406	2.88945	2.86089
47.9906	2.38297	2.85463
48.2406	2.45062	2.89531
48.4906	2.67135	3.00684
48.7406	2.43182	2.95851
48.9906	2.51507	3.02726
49.2406	2.25312	2.94102
49.4906	2.16512	2.97651
49.7406	2.32979	2.97096
49.9906	3.00519	2.99576
50.2406	2.80842	3.11899
50.4906	2.8446	3.1637
50.7406	2.23376	3.20378
50.9906	2.41443	3.31737
51.2406	2.54331	3.33934
51.4906	2.53228	3.35172
51.7406	2.83968	3.41288
51.9906	2.35353	3.43388
52.2406	2.44867	3.48831
52.4906	2.39392	3.58477
52.7406	2.51265	3.53256
52.9906	2.99489	3.61381
53.2406	2.75771	3.70037
53.4906	2.74295	3.71075
53.7406	2.54454	3.72602
53.9906	2.60377	3.79502
54.2406	3.2547	3.92627
54.4906	2.45312	3.96711
54.7406	2.96933	3.92236
54.9906	2.75295	3.95893
55.2406	2.92546	3.97414
55.4906	2.9551	4.0824
55.7406	3.42115	4.01848
55.9906	4.02976	3.95482
56.2406	2.96852	3.95678
56.4906	4.10785	3.95735
56.7406	2.70991	3.9512
56.9906	2.29133	3.90409
57.2406	2.30779	4.00895
57.4906	3.10529	4.05419
57.7406	2.40171	4.06177
57.9906	1.99727	4.06192
58.2406	1.17195	4.03317
58.4906	1.40002	4.03751
58.7406	0.97246	3.95019
58.9906	0.75455	3.94124
59.2406	0.60776	3.93796
59.4906	0.62654	3.94297
59.7406	0.62382	3.95317
59.9906	0.61388	3.92246
60.2406	0.66787	3.88586
60.4906	0.6973	3.92645
60.7406	0.70059	3.99857
60.9906	0.75899	4.01536
61.2406	0.69459	3.93697
61.4906	0.84464	4.0107
61.7406	0.84912	4.06156
61.9906	0.79797	4.04009
62.2406	0.75229	3.8436
62.4906	0.66329	3.88963
62.7406	0.66559	3.98403
62.9906	0.58805	4.02676
63.2406	0.56479	4.00685
63.4906	0.60263	3.82804
63.7406	0.65445	3.81694
63.9906	0.65965	3.83265
64.2406	0.65772	3.83449
64.4906	0.52498	3.62496
64.7406	0.41227	3.7376
64.9906	0.4353	3.66241
65.2406	0.35198	3.58006
65.4906	0.38358	3.59454
65.7406	0.41561	3.59929
65.9906	0.41127	3.56069
66.2406	0.36688	3.49588
66.4906	0.47333	3.54109
66.7406	0.34183	3.53905
66.9906	0.7632	3.42144
67.2406	0.27202	3.09602
67.4906	0.26574	3.21823
67.7406	0.26834	3.10987
67.9906	0.49691	3.24688
68.2406	0.23698	3.07118
68.4906	0.27177	3.00786
68.7406	0.24004	2.93833
68.9906	0.24077	2.96127
69.2406	0.1847	2.78405
69.4906	0.17331	2.92633
69.7406	0.16224	2.93053
69.9906	0.17969	2.88432
70.2406	0.18914	2.98177
70.4906	0.16535	2.68868
70.7406	0.15291	2.88481
70.9906	0.15206	2.91069
71.2406	0.13957	2.82516
71.4906	0.13853	2.86809
71.7406	0.14641	2.93918
71.9906	0.10616	2.82122
72.2406	0.02738	2.47041
72.4906	0.03687	2.65285
72.7406	0.04212	2.54058
72.9906	0.04486	2.52596
73.2406	0.05001	2.36903
73.4906	0.11608	2.56044
73.7406	0.23975	3.04383
73.9906	0.30659	3.24256
74.2406	0.67906	3.68237
74.4906	0.25959	1.5262
74.7406	0.02844	2.67712
74.9906	0.02437	2.43836
75.2406	0.02696	2.80922
75.4906	0.02441	2.68326
75.7406	0.01652	2.55146
75.9906	0.01614	2.72703
76.2406	0.01287	1.97773
76.4906	0.02378	2.73201
76.7406	0.03859	2.82548
76.9906	0.06257	3.04611
77.2406	0.04129	2.94161
77.4906	0.03305	2.86679
77.7406	0.02848	2.85739
77.9906	0.02795	2.86164
78.2406	0.02876	2.86198
78.4906	0.02882	2.91885
78.7406	0.02891	2.89182
78.9906	0.06084	2.66131
79.2406	0.09376	3.16515
79.4906	0.0474	2.6423
79.7406	0.05623	2.80303
79.9906	0.07736	2.75208
80.2406	0.05871	2.15862
80.4906	0.07705	2.95459
80.7406	0.00922	2.61264
80.9906	0.00473	2.53806
81.2406	0.00276	2.48052
81.4906	0.000783522	2.34215
81.7406	9.27625e-05	1.91927
81.9906	2.396e-05	1.25646
82.2406	0.18116	3.68174
82.4906	0.15474	3.54482
82.7406	0.03993	3.03327
82.9906	0.01845	2.84257

## Sheet: Fig.6
year	Runoff-Low	Runoff-high	Runoff-mid	CCSF-Low	CCSF-high	CCSF-mid	DIC-Low	DIC-High	DIC-mid
1950	406.766	34.5724	136.633	8.531	0.7101	2.8696	2.435	3.267	3.0173
1951	304.386	43.3793	156.133	5.9687	0.9223	3.3534	2.3927	3.3782	3.0574
1952	372.719	36.5484	161.919	7.6165	0.76	3.4334	2.4037	3.2891	3.1053
1953	417.535	40.4569	143.793	8.8581	0.8398	3.0988	2.3906	3.3377	2.9772
1954	423.738	36.4385	137.081	9.0079	0.7497	2.8903	2.4335	3.2471	2.9621
1955	381.676	42.3917	137.497	8.0811	0.9025	2.9252	2.3787	3.308	2.9384
1956	344.517	42.8923	151.765	7.146	0.9047	3.2411	2.4117	3.3947	3.0147
1957	398.764	37.2122	200.62	8.5507	0.7715	4.5016	2.4403	3.2821	3.1544
1958	435.9	38.4938	151.153	9.2636	0.789	3.2008	2.4436	3.3375	3.0689
1959	441.503	39.8279	142.797	9.6129	0.8364	3.0617	2.4356	3.3255	3.0178
1960	304.706	39.9831	163.613	6.0303	0.8527	3.5092	2.3784	3.2776	3.1014
1961	419.294	37.7842	170.225	8.6541	0.7866	3.6661	2.4398	3.2862	3.1706
1962	450.376	37.4197	121.835	9.5918	0.7801	2.5419	2.4193	3.254	2.9672
1963	430.596	36.8106	133.156	9.1291	0.7688	2.8112	2.4216	3.278	2.9919
1964	455.987	37.4682	135.467	9.9786	0.7881	2.863	2.4444	3.2712	3.0395
1965	302.596	34.0925	153.142	6.2089	0.704	3.2113	2.3439	3.2198	3.1111
1966	412.681	37.5319	157.015	8.6003	0.7733	3.4051	2.4336	3.2581	3.1046
1967	420.006	34.9258	129.598	9.0223	0.7266	2.7367	2.3824	3.2174	2.981
1968	417.07	35.8543	142.06	8.8047	0.7463	2.9948	2.4309	3.2569	3.0274
1969	378.957	41.0509	152.714	7.9091	0.885	3.2807	2.4187	3.3104	3.0769
1970	317.029	29.5369	142.011	6.4161	0.5845	3.0696	2.3594	3.1997	3.0287
1971	344.523	33.7026	160.724	7.1174	0.6838	3.449	2.3584	3.2565	3.1128
1972	328.394	37.3559	160.888	6.6269	0.7886	3.5223	2.3905	3.2876	3.0746
1973	370.089	34.1043	168.933	7.5381	0.689	3.6637	2.3951	3.2387	3.1148
1974	446.486	35.5916	137.026	9.6065	0.7417	2.8894	2.4136	3.2659	3.0001
1975	445.517	43.5587	125.955	9.5331	0.9454	2.649	2.4403	3.3691	2.9585
1976	347.519	35.7767	143.424	7.1954	0.752	3.0144	2.3691	3.2551	3.05
1977	356.389	36.6355	157.454	7.2508	0.7643	3.3726	2.435	3.2716	3.0785
1978	393.241	30.7876	149.835	8.3378	0.6218	3.1912	2.4027	3.1901	3.0571
1979	382.22	38.1373	164.183	7.9698	0.7955	3.6156	2.3906	3.35	3.036
1980	465.901	34.1252	176.158	9.9429	0.7044	3.783	2.4545	3.272	3.1337
1981	382.34	42.3681	150.188	8.0106	0.9185	3.261	2.3835	3.3525	3.0228
1982	315.971	41.3836	150.368	6.4194	0.8731	3.2431	2.3463	3.3517	3.0616
1983	305.723	36.9508	158.146	5.9753	0.7665	3.409	2.3785	3.311	3.1174
1984	411.067	40.7565	148.587	8.4097	0.8505	3.1777	2.43	3.3287	3.0795
1985	450.459	42.831	120.566	9.6915	0.9188	2.536	2.428	3.3737	2.9507
1986	358.624	41.7137	133.701	7.4189	0.8952	2.8109	2.3787	3.3072	3.0366
1987	302.433	36.057	164.398	5.921	0.7468	3.5443	2.3468	3.3024	3.0858
1988	436.204	36.23	166.387	9.1185	0.7481	3.628	2.4036	3.3037	3.0809
1989	462.644	37.913	143.676	9.8891	0.7945	3.1534	2.4139	3.311	2.9551
1990	452.737	40.986	138.383	9.5865	0.8618	2.9883	2.4448	3.3839	3.0015
1991	299.647	43.0998	132.541	5.8088	0.9235	2.7454	2.3294	3.3178	3.0504
1992	418.165	40.7174	170.365	8.743	0.8719	3.6922	2.4265	3.3263	3.1399
1993	485.873	40.6356	134.816	10.3838	0.8797	2.834	2.4341	3.2952	3.0195
1994	443.958	43.897	133.818	9.456	0.9433	2.8349	2.3726	3.3899	2.9918
1995	337.327	44.0926	155.589	6.832	0.9523	3.3383	2.3444	3.3759	3.0825
1996	352.943	42.5184	170.189	6.9873	0.9041	3.7445	2.3526	3.3944	3.1109
1997	400.477	39.9419	147.585	8.2805	0.8511	3.1786	2.3588	3.236	3.0787
1998	444.727	45.391	152.489	9.3049	0.9761	3.327	2.4004	3.4199	3.0628
1999	438.797	40.4077	147.837	9.2946	0.8526	3.1621	2.3951	3.3202	3.0295
2000	341.843	40.5648	146.165	6.8658	0.8574	3.128	2.3298	3.3252	3.0517
2001	334.563	45.9995	219.899	6.5006	0.9948	5.0518	2.3652	3.3857	3.1927
2002	409.318	44.1563	156.278	8.3202	0.9497	3.36	2.3718	3.3365	3.1539
2003	492.567	40.4399	155.974	10.5629	0.8456	3.464	2.3938	3.3263	3.0071
2004	354.642	34.6581	215.562	7.1301	0.7138	5.0096	2.3494	3.2504	3.1099
2005	362.591	41.4332	152.173	7.4069	0.8795	3.2964	2.3302	3.3442	3.064
2006	341.57	38.6053	152.927	6.6768	0.8079	3.2755	2.4033	3.3383	3.1285
2007	467.514	41.2898	179.356	9.6603	0.8696	3.8737	2.4445	3.3943	3.1571
2008	432.112	39.2853	149.296	8.7938	0.837	3.2435	2.3935	3.3408	3.0371
2009	367.383	39.7718	143.796	7.3585	0.8477	3.0857	2.362	3.3534	3.0464
2010	362.499	37.4332	159.5	7.2506	0.7722	3.408	2.4008	3.3585	3.1625
2011	348.019	38.5367	157.983	6.9147	0.7916	3.3664	2.3451	3.294	3.0443
2012	406.451	42.4272	138.12	8.3313	0.9053	2.9308	2.3809	3.398	3.039
2013	362.568	39.711	144.565	7.2545	0.852	3.1445	2.3332	3.3405	3.0305
2014	324.097	45.6267	141.607	6.3537	0.9789	2.9756	2.3349	3.4072	3.08
2015	441.071	38.915	158.545	9.0258	0.8105	3.418	2.369	3.3614	3.1109
2016	450.394	40.484	143.671	9.1834	0.8631	3.0837	2.398	3.3579	3.0535
2017	359.27	42.9948	156.52	7.1326	0.9212	3.4311	2.3135	3.382	3.0648
2018	457.897	41.2412	145.127	9.3692	0.8757	3.1267	2.3755	3.4165	3.0361
2019	405.662	46.314	138.359	8.3017	1.004	2.9673	2.362	3.4495	2.998
2020	374.515	36.905	155.088	7.5157	0.7773	3.3596	2.3506	3.3705	3.0719
2021	365.998	41.1333	167.026	7.2238	0.9037	3.6408	2.3451	3.331	3.1275
2022	401.133	37.2681	155.629	8.0251	0.7827	3.3478	2.3611	3.3374	3.0995
2023	450.147	49.6933	142.61	9.4114	1.0955	2.9956	2.4355	3.4194	3.0435
2024	385.879	45.0274	161.335	7.8009	0.9801	3.4988	2.3934	3.3888	3.0882
2025	328.836	40.1743	169.663	6.4239	0.852	3.6604	2.3045	3.3522	3.123
2026	532.814	44.3964	166.054	10.9883	0.9508	3.6699	2.4296	3.3858	3.0793
2027	465.174	46.0986	129.981	9.6612	1.0111	2.7508	2.3872	3.4179	2.974
2028	376.45	43.7271	139.637	7.3623	0.9421	2.973	2.3678	3.404	3.0368
2029	394.724	40.2694	170.056	7.9731	0.8655	3.6497	2.3811	3.3615	3.1476
2030	472.85	42.8326	128.671	9.7726	0.921	2.7543	2.3545	3.4054	2.9881
2031	381.011	39.0355	151.721	7.6075	0.8233	3.2883	2.3183	3.4141	3.0545
2032	450.921	46.8308	147.609	9.1399	1.0211	3.166	2.3507	3.4589	3.0688
2033	430.337	43.5234	142.867	8.7499	0.9293	3.0011	2.3378	3.4224	3.0288
2034	424.986	48.7216	149.565	8.5839	1.0685	3.2224	2.3408	3.4579	3.037
2035	316.577	51.7995	165.164	6.1179	1.1427	3.5189	2.306	3.4872	3.1432
2036	482.289	46.8527	170.213	9.9359	1.0209	3.7035	2.3664	3.4543	3.1082
2037	489.892	49.4278	132.937	10.1363	1.0861	2.7924	2.3691	3.4455	3.0053
2038	391.154	45.3153	171.354	7.7767	0.9736	3.6896	2.3908	3.4291	3.1064
2039	544.273	43.3166	170.44	11.1426	0.9332	3.7011	2.4436	3.434	3.1452
2040	482.122	45.8555	136.026	9.9654	1.0069	2.8842	2.3648	3.4104	3.0207
2041	443.69	45.6053	160.159	9.0173	0.9912	3.4184	2.3356	3.3962	3.1041
2042	421.367	49.5468	160.74	8.3952	1.1131	3.4419	2.3581	3.4456	3.0805
2043	375.212	47.2229	166.605	7.353	1.0484	3.5663	2.3105	3.4359	3.0981
2044	359.923	43.9117	170.989	6.9346	0.9443	3.6862	2.319	3.4084	3.117
2045	359.72	48.8622	168.119	6.8736	1.0655	3.6416	2.3223	3.442	3.1098
2046	455.791	43.5929	164.493	9.2235	0.9305	3.5447	2.3866	3.4041	3.0963
2047	411.908	47.8237	169.186	8.1436	1.0311	3.6584	2.3139	3.4913	3.1232
2048	433.224	47.2559	162.071	8.571	1.0587	3.5285	2.3619	3.3921	3.0827
2049	413.261	47.9623	155.276	8.3616	1.0512	3.3871	2.3393	3.4098	3.047
2050	353.911	48.6364	180.066	6.7828	1.0747	3.9391	2.3277	3.3983	3.1537
2051	498.727	50.0042	183.475	10.0422	1.0985	4.0028	2.4308	3.4343	3.1696
2052	459.101	47.2564	143.961	9.3039	1.0361	3.0474	2.366	3.3987	3.0364
2053	372.243	48.3475	148.294	7.2065	1.0542	3.1728	2.3104	3.4436	3.0569
2054	380.266	48.886	155.549	7.4425	1.0851	3.3291	2.2934	3.4321	3.1024
2055	580.374	46.839	128.637	12.1492	1.025	2.7291	2.3829	3.44	2.975
2056	496.298	40.5742	162.964	10.0922	0.8593	3.4859	2.4188	3.3752	3.1199
2057	461.789	44.1686	163.82	9.3175	0.9601	3.4746	2.4051	3.4173	3.1267
2058	410.542	51.8589	169.582	8.0653	1.137	3.635	2.3461	3.4964	3.1299
2059	511.206	48.8256	145.323	10.4136	1.0718	3.1201	2.3415	3.4643	3.0322
2060	511.781	44.2362	149.752	10.3159	0.9585	3.2434	2.3951	3.429	3.0477
2061	439.892	43.3043	158.24	8.7874	0.9407	3.5104	2.3416	3.3766	3.004
2062	419.821	47.1746	157.472	8.4695	1.0144	3.3868	2.3331	3.4871	3.0653
2063	413.394	47.1172	163.054	8.1641	1.0267	3.5097	2.3343	3.4534	3.1145
2064	509.838	42.8963	159.332	10.1085	0.931	3.4207	2.3571	3.3816	3.0896
2065	492.171	60.6704	145.874	9.9633	1.3845	3.1463	2.3665	3.5375	3.0309
2066	364.036	52.3366	146.96	6.9695	1.1476	3.1082	2.2951	3.5106	3.0723
2067	467.647	50.005	151.623	9.318	1.1238	3.2806	2.3552	3.4432	3.0425
2068	411.562	56.2551	146.888	8.0322	1.2566	3.1076	2.3134	3.587	3.0465
2069	329.294	50.5351	172.458	6.3702	1.115	3.7106	2.2598	3.4816	3.1023
2070	614.341	46.6545	151.094	12.6323	1.0231	3.2336	2.3916	3.4332	3.1024
2071	555.885	44.0788	137.16	11.2942	0.9566	2.99	2.395	3.4378	2.9869
2072	496.611	56.6583	148.992	10.1732	1.257	3.1835	2.3718	3.5539	3.0526
2073	386.018	51.4835	162.334	7.5839	1.1403	3.5485	2.2573	3.5304	3.0908
2074	520.238	51.4946	159.698	10.5801	1.1381	3.5289	2.3763	3.4953	3.0432
2075	433.392	51.2541	173.19	8.4586	1.1306	3.763	2.315	3.5642	3.144
2076	462.405	47.9136	131.958	9.2242	1.0611	2.7702	2.3256	3.5229	3.0517
2077	393.29	47.1118	170.134	7.6033	1.036	3.7142	2.3193	3.4681	3.1581
2078	421.435	56.843	161.638	8.1814	1.2683	3.462	2.3316	3.5172	3.1003
2079	521.01	61.1323	142.393	10.684	1.3991	3.0766	2.3669	3.5825	2.9972
2080	440.005	53.1166	178.834	8.5703	1.1943	3.8817	2.3091	3.504	3.1359
2081	463.323	53.6185	166.369	9.0863	1.1986	3.5729	2.3498	3.5307	3.1381
2082	502.577	52.6818	148.358	10.1226	1.1585	3.1504	2.327	3.5069	3.0678
2083	472.152	51.0957	138.166	9.1956	1.1287	2.9415	2.3455	3.4886	3.0469
2084	439.266	57.5772	150.379	8.5714	1.2922	3.2546	2.3287	3.5523	3.0969
2085	393.843	49.4002	175.292	7.6786	1.0729	3.8457	2.3116	3.5308	3.1347
2086	422.225	53.0936	169.139	8.2811	1.1625	3.6648	2.298	3.5244	3.0985
2087	508.4	52.8785	165.228	10.2171	1.1817	3.599	2.3739	3.5573	3.136
2088	437.878	51.3725	197.625	8.3774	1.1446	4.3171	2.3926	3.5098	3.1856
2089	475.997	53.4502	168.806	9.5302	1.1937	3.6873	2.3286	3.5315	3.13
2090	461.666	57.8803	170.118	9.1587	1.3076	3.7055	2.3413	3.5449	3.1115
2091	527.133	55.1706	169.817	10.5022	1.2304	3.6759	2.3512	3.5868	3.12
2092	467.537	62.3234	140.887	9.2527	1.4051	3.0431	2.3241	3.6218	3.0305
2093	530.963	67.1904	169.959	10.7769	1.5501	3.7631	2.3361	3.6088	3.0829
2094	484.057	57.5575	161.505	9.5526	1.2775	3.5369	2.3214	3.5567	3.0736
2095	426.435	62.4565	154.161	8.4158	1.4368	3.3163	2.313	3.5918	3.0659
2096	465.497	74.3833	151.386	9.2618	1.7588	3.2681	2.3429	3.6401	3.0631
2097	379.965	51.5973	162.571	7.2697	1.1491	3.5658	2.2899	3.5357	3.1
2098	537.857	60.4798	164.851	10.8957	1.3788	3.5488	2.3485	3.6212	3.1179
2099	427.093	55.4203	158.408	8.3965	1.2641	3.4799	2.3018	3.6193	3.0525
2100	430.841	56.5853	208.102	8.4064	1.291	4.6296	2.3392	3.5738	3.1438
